# Supplementary material for: Tris[2-(2-pyridylimino­meth­yl)phenol­ato(0.67−)]europium(III) nitrate
Source: Acta Crystallogr Sect E Struct Rep Online. 2009 May 29;65(Pt 6):m697. doi: 10.1107/S1600536809017206 (PMC2969734; doi:10.1107/S1600536809017206)
Supplement: Supplementary file 1 [file e-65-0m697-sup1.cif]

##############################################################################
###                                                                        ###
###        Electronic paper (Acta Crystallographica Section E)             ###
###                                                                        ###
##############################################################################
#                                                                            #
# This CIF contains the data in a paper accepted for publication in Acta     #
# Crystallographica Section E. It conforms to the requirements of Notes      #
# for Authors for Section E, and has been peer reviewed under the auspices   #
# of the IUCr Commission on Journals.                                        #
#                                                                            #
# Full details of the Crystallographic Information File format               #
# are given in the paper "The Crystallographic Information File (CIF):       #
# a New Standard Archive File for Crystallography" by S. R. Hall, F. H.      #
# Allen and I. D. Brown [Acta Cryst. (1991), A47, 655-685].                  #
#                                                                            #
# The current version of the core CIF dictionary is obtainable from          #
# ftp://ftp.iucr.org/pub/cif_core.dic. The current version number is 2.4.    #
#                                                                            #
# Software is freely available for graphical display of the structure(s) in  #
# this CIF.  For information consult the CIF home page http://www.iucr.org/  #
# cif/home.html                                                              #
#                                                                            #
# This file may be used for bona fide research purposes within the           #
# scientific community so long as proper attribution is given to the journal # 
# article from which it was obtained.                                        #
#                                                                            #
##############################################################################
                                             
data_I
_audit_creation_method     SHELXL-97
_chemical_name_systematic
;
Tris[2-(2-pyridyliminomethyl)phenolato(0.67-)]europium(III) nitrate
;
_chemical_name_common     ?
_chemical_formula_moiety     'C36 H28 Eu N6 O3 +, N O3 -'
_chemical_formula_sum     'C36 H28 Eu N7 O6'
_chemical_formula_iupac     '[Eu (C12 H9.33 N2 O)3] N O3'
_chemical_formula_weight     806.61
_chemical_melting_point     ?
_symmetry_cell_setting     hexagonal
_symmetry_space_group_name_H-M     'R -3'
_symmetry_space_group_name_Hall     '-R 3'
loop_
    _symmetry_equiv_pos_as_xyz
    'x, y, z'
    '-y, x-y, z'
    '-x+y, -x, z'
    'x+2/3, y+1/3, z+1/3'
    '-y+2/3, x-y+1/3, z+1/3'
    '-x+y+2/3, -x+1/3, z+1/3'
    'x+1/3, y+2/3, z+2/3'
    '-y+1/3, x-y+2/3, z+2/3'
    '-x+y+1/3, -x+2/3, z+2/3'
    '-x, -y, -z'
    'y, -x+y, -z'
    'x-y, x, -z'
    '-x+2/3, -y+1/3, -z+1/3'
    'y+2/3, -x+y+1/3, -z+1/3'
    'x-y+2/3, x+1/3, -z+1/3'
    '-x+1/3, -y+2/3, -z+2/3'
    'y+1/3, -x+y+2/3, -z+2/3'
    'x-y+1/3, x+2/3, -z+2/3'
_cell_length_a     14.0398(12)
_cell_length_b     14.0398(12)
_cell_length_c     28.509(5)
_cell_angle_alpha     90.00
_cell_angle_beta     90.00
_cell_angle_gamma     120.00
_cell_volume     4866.7(11)
_cell_formula_units_Z     6
_cell_measurement_reflns_used     ?
_cell_measurement_theta_min     1.87
_cell_measurement_theta_max     28.38
_cell_measurement_temperature     293(2)
_exptl_crystal_description     block
_exptl_crystal_colour     yellow
_exptl_crystal_size_max     0.21
_exptl_crystal_size_mid     0.15
_exptl_crystal_size_min     0.10
_exptl_crystal_density_diffrn     1.651
_exptl_crystal_density_meas     ?
_exptl_crystal_density_method     'not measured'
_exptl_crystal_F_000     2424
_exptl_absorpt_coefficient_mu     1.993
_exptl_absorpt_correction_type     multi-scan
_exptl_absorpt_process_details     '(SADABS; Sheldrick, 1996)'
_exptl_absorpt_correction_T_min     0.706
_exptl_absorpt_correction_T_max     0.819
_exptl_special_details
;
;
_diffrn_ambient_temperature     293(2)
_diffrn_radiation_type     MoK\a
_diffrn_radiation_wavelength     0.71073
_diffrn_radiation_source     'fine-focus sealed tube'
_diffrn_radiation_monochromator     graphite
_diffrn_measurement_device_type     'Bruker APEXII 1K CCD area-detector'
_diffrn_measurement_method     '\f and \w'
_diffrn_detector_area_resol_mean     ?
_diffrn_reflns_number     10540
_diffrn_reflns_av_R_equivalents     0.0918
_diffrn_reflns_av_sigmaI/netI     0.0999
_diffrn_reflns_theta_min     1.82
_diffrn_reflns_theta_max     28.42
_diffrn_reflns_theta_full     27.5
_diffrn_measured_fraction_theta_max     0.950
_diffrn_measured_fraction_theta_full     0.980
_diffrn_reflns_limit_h_min     -13
_diffrn_reflns_limit_h_max     18
_diffrn_reflns_limit_k_min     -18
_diffrn_reflns_limit_k_max     18
_diffrn_reflns_limit_l_min     -37
_diffrn_reflns_limit_l_max     35
_diffrn_standards_number     ?
_diffrn_standards_interval_count     ?
_diffrn_standards_interval_time     ?
_diffrn_standards_decay_%     ?
_refine_special_details
;
 Refinement of F^2^ against ALL reflections.  The weighted R-factor wR and
 goodness of fit S are based on F^2^, conventional R-factors R are based
 on F, with F set to zero for negative F^2^. The threshold expression of
 F^2^ > 2sigma(F^2^) is used only for calculating R-factors(gt) etc. and is
 not relevant to the choice of reflections for refinement.  R-factors based
 on F^2^ are statistically about twice as large as those based on F, and R-
 factors based on ALL data will be even larger.
;
_reflns_number_total     2599
_reflns_number_gt     1711
_reflns_threshold_expression     I>2\s(I)
_refine_ls_structure_factor_coef     Fsqd
_refine_ls_matrix_type     full
_refine_ls_R_factor_all     0.1021
_refine_ls_R_factor_gt     0.0542
_refine_ls_wR_factor_gt     0.1091
_refine_ls_wR_factor_ref     0.1276
_refine_ls_goodness_of_fit_ref     1.000
_refine_ls_restrained_S_all     1.000
_refine_ls_number_reflns     2599
_refine_ls_number_parameters     155
_refine_ls_number_restraints     0
_refine_ls_hydrogen_treatment     mixed
_refine_ls_weighting_scheme     calc
_refine_ls_weighting_details
                  'calc w=1/[\s^2^(Fo^2^)+(0.059P)^2^] where P=(Fo^2^+2Fc^2^)/3'
_atom_sites_solution_hydrogens     geom
_atom_sites_solution_primary     direct
_atom_sites_solution_secondary     difmap
_refine_ls_shift/su_max     0.000
_refine_ls_shift/su_mean     0.000
_refine_diff_density_max     1.111
_refine_diff_density_min     -0.901
_refine_ls_extinction_method     none
_refine_ls_extinction_coef     ?
loop_
    _atom_type_symbol
    _atom_type_description
    _atom_type_scat_dispersion_real
    _atom_type_scat_dispersion_imag
    _atom_type_scat_source
    'C' 'C' 0.0033 0.0016
                         'International Tables Vol C Tables 4.2.6.8 and 6.1.1.4'
    'H' 'H' 0.0000 0.0000
                         'International Tables Vol C Tables 4.2.6.8 and 6.1.1.4'
    'N' 'N' 0.0061 0.0033
                         'International Tables Vol C Tables 4.2.6.8 and 6.1.1.4'
    'O' 'O' 0.0106 0.0060
                         'International Tables Vol C Tables 4.2.6.8 and 6.1.1.4'
    'Eu' 'Eu' -0.1578 3.6682
                         'International Tables Vol C Tables 4.2.6.8 and 6.1.1.4'
_computing_data_collection     'APEX2 (Bruker, 2004)'
_computing_cell_refinement     'SAINT (Bruker, 2004)'
_computing_data_reduction     'SAINT (Bruker, 2004)'
_computing_structure_solution     'SHELXS97 (Sheldrick, 2008)'
_computing_structure_refinement     'SHELXL97 (Sheldrick, 2008)'
_computing_molecular_graphics     'SHELXTL (Sheldrick, 2008)'
_computing_publication_material     'SHELXTL (Sheldrick, 2008)'
loop_
    _atom_site_type_symbol
    _atom_site_label
    _atom_site_fract_x
    _atom_site_fract_y
    _atom_site_fract_z
    _atom_site_U_iso_or_equiv
    _atom_site_adp_type
    _atom_site_calc_flag
    _atom_site_refinement_flags
    _atom_site_occupancy
    _atom_site_disorder_assembly
    _atom_site_disorder_group
    Eu Eu1 1.0000 0.0000 0.16281(2) 0.0373(2) Uani d S 1 . .
    O O1 1.0522(4) 0.1495(3) 0.21296(15) 0.0466(11) Uani d . 1 . .
    H H1B 1.108(11) 0.139(10) 0.206(4) 0.05(3) Uiso d P 0.33 . .
    O O2 0.977(3) 0.068(2) 0.3090(13) 0.558(19) Uani d . 1 . .
    N N1 1.1365(4) 0.0071(4) 0.09543(18) 0.0450(12) Uani d . 1 . .
    N N2 1.1941(4) 0.1521(4) 0.14418(17) 0.0404(12) Uani d . 1 . .
    N N3 1.0000 0.0000 0.3159(6) 0.142(7) Uani d S 1 . .
    C C1 1.1473(6) -0.0492(6) 0.0603(2) 0.062(2) Uani d . 1 . .
    H H1A 1.0877 -0.1170 0.0520 0.075 Uiso calc R 1 . .
    C C2 1.2458(7) -0.0091(7) 0.0357(3) 0.068(2) Uani d . 1 . .
    H H2A 1.2515 -0.0495 0.0111 0.081 Uiso calc R 1 . .
    C C3 1.3364(6) 0.0926(6) 0.0483(2) 0.0623(19) Uani d . 1 . .
    H H3A 1.4029 0.1202 0.0324 0.075 Uiso calc R 1 . .
    C C4 1.3251(5) 0.1502(5) 0.0842(2) 0.0505(16) Uani d . 1 . .
    H H4A 1.3841 0.2173 0.0936 0.061 Uiso calc R 1 . .
    C C5 1.2233(5) 0.1064(5) 0.1066(2) 0.0453(15) Uani d . 1 . .
    C C6 1.2517(5) 0.2543(5) 0.1551(2) 0.0460(16) Uani d . 1 . .
    H H6A 1.3151 0.2975 0.1377 0.055 Uiso calc R 1 . .
    C C7 1.2259(5) 0.3067(5) 0.1920(2) 0.0404(14) Uani d . 1 . .
    C C8 1.1301(5) 0.2504(5) 0.2202(2) 0.0398(14) Uani d . 1 . .
    C C9 1.1213(5) 0.3104(6) 0.2584(2) 0.0536(17) Uani d . 1 . .
    H H9A 1.0619 0.2753 0.2787 0.064 Uiso calc R 1 . .
    C C10 1.1979(6) 0.4187(6) 0.2661(3) 0.070(2) Uani d . 1 . .
    H H10A 1.1888 0.4552 0.2914 0.084 Uiso calc R 1 . .
    C C11 1.2886(6) 0.4749(6) 0.2370(3) 0.070(2) Uani d . 1 . .
    H H11A 1.3391 0.5488 0.2420 0.084 Uiso calc R 1 . .
    C C12 1.3017(5) 0.4186(5) 0.2009(3) 0.0581(18) Uani d . 1 . .
    H H12A 1.3626 0.4553 0.1814 0.070 Uiso calc R 1 . .
loop_
    _atom_site_aniso_label
    _atom_site_aniso_U_11
    _atom_site_aniso_U_22
    _atom_site_aniso_U_33
    _atom_site_aniso_U_12
    _atom_site_aniso_U_13
    _atom_site_aniso_U_23
    Eu1 0.0340(2) 0.0340(2) 0.0438(3) 0.01701(11) 0.000 0.000
    O1 0.041(2) 0.040(2) 0.055(3) 0.018(2) 0.008(2) -0.001(2)
    O2 0.46(3) 0.34(3) 1.02(6) 0.30(2) -0.05(5) 0.03(4)
    N1 0.040(3) 0.047(3) 0.045(3) 0.019(3) 0.005(2) -0.006(2)
    N2 0.033(3) 0.036(3) 0.050(3) 0.016(2) 0.002(2) -0.006(2)
    N3 0.180(12) 0.180(12) 0.065(9) 0.090(6) 0.000 0.000
    C1 0.066(5) 0.054(4) 0.060(5) 0.024(4) 0.004(4) -0.018(4)
    C2 0.086(6) 0.087(6) 0.048(4) 0.055(5) 0.000(4) -0.014(4)
    C3 0.061(5) 0.069(5) 0.063(5) 0.036(4) 0.008(4) -0.001(4)
    C4 0.047(4) 0.053(4) 0.056(4) 0.029(3) 0.000(3) 0.001(3)
    C5 0.041(4) 0.049(4) 0.052(4) 0.027(3) 0.001(3) 0.000(3)
    C6 0.034(3) 0.035(3) 0.062(4) 0.012(3) 0.001(3) 0.000(3)
    C7 0.040(3) 0.033(3) 0.047(4) 0.018(3) -0.002(3) -0.003(3)
    C8 0.038(3) 0.039(3) 0.046(4) 0.022(3) -0.003(3) 0.000(3)
    C9 0.049(4) 0.060(4) 0.053(4) 0.028(4) -0.001(3) -0.018(3)
    C10 0.060(5) 0.061(5) 0.086(6) 0.029(4) -0.009(4) -0.035(4)
    C11 0.057(5) 0.042(4) 0.098(6) 0.016(4) -0.004(4) -0.021(4)
    C12 0.043(4) 0.042(4) 0.078(5) 0.013(3) -0.004(4) -0.011(4)
_geom_special_details
;
 All esds (except the esd in the dihedral angle between two l.s. planes)
 are estimated using the full covariance matrix.  The cell esds are taken
 into account individually in the estimation of esds in distances, angles
 and torsion angles; correlations between esds in cell parameters are only
 used when they are defined by crystal symmetry.  An approximate (isotropic)
 treatment of cell esds is used for estimating esds involving l.s. planes.
;
loop_
    _geom_bond_atom_site_label_1
    _geom_bond_atom_site_label_2
    _geom_bond_site_symmetry_2
    _geom_bond_distance
    _geom_bond_publ_flag
    Eu1 O1 . 2.334(4) y
    Eu1 O1 2_645 2.334(4) y
    Eu1 O1 3_765 2.334(4) y
    Eu1 N2 2_645 2.539(5) y
    Eu1 N2 3_765 2.539(5) y
    Eu1 N2 . 2.539(5) y
    Eu1 N1 3_765 2.680(5) y
    Eu1 N1 2_645 2.680(5) y
    Eu1 N1 . 2.680(5) y
    Eu1 C5 3_765 3.154(6) ?
    Eu1 C5 2_645 3.154(6) ?
    Eu1 C5 . 3.154(6) ?
    O1 C8 . 1.302(7) ?
    O1 H1B . 0.89(14) ?
    O2 N3 . 1.167(16) ?
    N1 C1 . 1.330(8) ?
    N1 C5 . 1.353(8) ?
    N2 C6 . 1.285(7) ?
    N2 C5 . 1.411(7) ?
    N3 O2 2_645 1.167(16) ?
    N3 O2 3_765 1.167(16) ?
    C1 C2 . 1.395(10) ?
    C1 H1A . 0.9300 ?
    C2 C3 . 1.403(10) ?
    C2 H2A . 0.9300 ?
    C3 C4 . 1.361(9) ?
    C3 H3A . 0.9300 ?
    C4 C5 . 1.397(9) ?
    C4 H4A . 0.9300 ?
    C6 C7 . 1.430(8) ?
    C6 H6A . 0.9300 ?
    C7 C12 . 1.412(8) ?
    C7 C8 . 1.420(8) ?
    C8 C9 . 1.418(8) ?
    C9 C10 . 1.372(9) ?
    C9 H9A . 0.9300 ?
    C10 C11 . 1.389(10) ?
    C10 H10A . 0.9300 ?
    C11 C12 . 1.365(9) ?
    C11 H11A . 0.9300 ?
    C12 H12A . 0.9300 ?
loop_
    _geom_angle_atom_site_label_1
    _geom_angle_atom_site_label_2
    _geom_angle_atom_site_label_3
    _geom_angle_site_symmetry_1
    _geom_angle_site_symmetry_3
    _geom_angle
    _geom_angle_publ_flag
    O1 Eu1 O1 . 2_645 86.41(15) y
    O1 Eu1 O1 . 3_765 86.41(15) y
    O1 Eu1 O1 2_645 3_765 86.41(15) ?
    O1 Eu1 N2 . 2_645 80.87(15) y
    O1 Eu1 N2 2_645 2_645 69.51(15) ?
    O1 Eu1 N2 3_765 2_645 153.28(16) ?
    O1 Eu1 N2 . 3_765 153.28(16) y
    O1 Eu1 N2 2_645 3_765 80.87(15) ?
    O1 Eu1 N2 3_765 3_765 69.51(15) ?
    N2 Eu1 N2 2_645 3_765 115.74(7) ?
    O1 Eu1 N2 . . 69.51(15) y
    O1 Eu1 N2 2_645 . 153.28(16) y
    O1 Eu1 N2 3_765 . 80.87(15) y
    N2 Eu1 N2 2_645 . 115.74(8) y
    N2 Eu1 N2 3_765 . 115.74(7) y
    O1 Eu1 N1 . 3_765 151.37(16) y
    O1 Eu1 N1 2_645 3_765 86.02(16) ?
    O1 Eu1 N1 3_765 3_765 120.57(15) ?
    N2 Eu1 N1 2_645 3_765 70.61(15) ?
    N2 Eu1 N1 3_765 3_765 51.09(15) ?
    N2 Eu1 N1 . 3_765 120.68(15) y
    O1 Eu1 N1 . 2_645 86.02(16) y
    O1 Eu1 N1 2_645 2_645 120.57(15) ?
    O1 Eu1 N1 3_765 2_645 151.37(16) ?
    N2 Eu1 N1 2_645 2_645 51.09(15) ?
    N2 Eu1 N1 3_765 2_645 120.68(15) ?
    N2 Eu1 N1 . 2_645 70.61(15) y
    N1 Eu1 N1 3_765 2_645 74.31(17) ?
    O1 Eu1 N1 . . 120.57(15) y
    O1 Eu1 N1 2_645 . 151.37(16) ?
    O1 Eu1 N1 3_765 . 86.02(16) ?
    N2 Eu1 N1 2_645 . 120.68(15) ?
    N2 Eu1 N1 3_765 . 70.61(15) ?
    N2 Eu1 N1 . . 51.09(15) y
    N1 Eu1 N1 3_765 . 74.31(17) y
    N1 Eu1 N1 2_645 . 74.31(17) y
    O1 Eu1 C5 . 3_765 168.10(15) y
    O1 Eu1 C5 2_645 3_765 81.98(16) ?
    O1 Eu1 C5 3_765 3_765 95.44(15) ?
    N2 Eu1 C5 2_645 3_765 92.55(15) ?
    N2 Eu1 C5 3_765 3_765 25.94(15) ?
    N2 Eu1 C5 . 3_765 122.40(15) ?
    N1 Eu1 C5 3_765 3_765 25.18(15) ?
    N1 Eu1 C5 2_645 3_765 97.61(16) ?
    N1 Eu1 C5 . 3_765 71.32(15) ?
    O1 Eu1 C5 . 2_645 81.98(16) ?
    O1 Eu1 C5 2_645 2_645 95.44(16) ?
    O1 Eu1 C5 3_765 2_645 168.10(15) ?
    N2 Eu1 C5 2_645 2_645 25.94(15) ?
    N2 Eu1 C5 3_765 2_645 122.40(15) ?
    N2 Eu1 C5 . 2_645 92.55(15) ?
    N1 Eu1 C5 3_765 2_645 71.32(15) ?
    N1 Eu1 C5 2_645 2_645 25.18(15) ?
    N1 Eu1 C5 . 2_645 97.61(16) ?
    C5 Eu1 C5 3_765 2_645 96.46(15) ?
    O1 Eu1 C5 . . 95.44(16) ?
    O1 Eu1 C5 2_645 . 168.10(15) ?
    O1 Eu1 C5 3_765 . 81.98(16) ?
    N2 Eu1 C5 2_645 . 122.40(15) ?
    N2 Eu1 C5 3_765 . 92.55(15) ?
    N2 Eu1 C5 . . 25.94(15) ?
    N1 Eu1 C5 3_765 . 97.61(16) ?
    N1 Eu1 C5 2_645 . 71.32(15) ?
    N1 Eu1 C5 . . 25.18(15) ?
    C5 Eu1 C5 3_765 . 96.46(15) ?
    C5 Eu1 C5 2_645 . 96.46(15) ?
    O1 Eu1 H1B 2_645 . 101(4) ?
    O1 Eu1 H1B 3_765 . 71(3) ?
    N2 Eu1 H1B 2_645 . 102(4) ?
    N2 Eu1 H1B 3_765 . 140(3) ?
    N2 Eu1 H1B . . 52(4) ?
    N1 Eu1 H1B 3_765 . 167(3) ?
    N1 Eu1 H1B 2_645 . 92(3) ?
    N1 Eu1 H1B . . 102(4) ?
    C5 Eu1 H1B 3_765 . 166(4) ?
    C5 Eu1 H1B 2_645 . 97(3) ?
    C5 Eu1 H1B . . 77(4) ?
    C8 O1 Eu1 . . 142.2(4) ?
    C8 O1 H1B . . 83(8) ?
    Eu1 O1 H1B . . 68(8) ?
    C1 N1 C5 . . 118.6(6) ?
    C1 N1 Eu1 . . 144.0(4) ?
    C5 N1 Eu1 . . 97.4(4) ?
    C6 N2 C5 . . 121.9(5) ?
    C6 N2 Eu1 . . 134.4(4) ?
    C5 N2 Eu1 . . 102.1(3) ?
    O2 N3 O2 2_645 . 117.2(12) ?
    O2 N3 O2 2_645 3_765 117.2(12) ?
    O2 N3 O2 . 3_765 117.2(12) ?
    N1 C1 C2 . . 121.5(7) ?
    N1 C1 H1A . . 119.2 ?
    C2 C1 H1A . . 119.2 ?
    C1 C2 C3 . . 119.6(6) ?
    C1 C2 H2A . . 120.2 ?
    C3 C2 H2A . . 120.2 ?
    C4 C3 C2 . . 118.8(7) ?
    C4 C3 H3A . . 120.6 ?
    C2 C3 H3A . . 120.6 ?
    C3 C4 C5 . . 118.7(6) ?
    C3 C4 H4A . . 120.7 ?
    C5 C4 H4A . . 120.7 ?
    N1 C5 C4 . . 122.8(6) ?
    N1 C5 N2 . . 109.3(5) ?
    C4 C5 N2 . . 127.9(6) ?
    N1 C5 Eu1 . . 57.4(3) ?
    C4 C5 Eu1 . . 175.7(5) ?
    N2 C5 Eu1 . . 51.9(3) ?
    N2 C6 C7 . . 125.0(6) ?
    N2 C6 H6A . . 117.5 ?
    C7 C6 H6A . . 117.5 ?
    C12 C7 C8 . . 119.7(6) ?
    C12 C7 C6 . . 117.4(6) ?
    C8 C7 C6 . . 122.9(5) ?
    O1 C8 C9 . . 119.5(6) ?
    O1 C8 C7 . . 124.2(5) ?
    C9 C8 C7 . . 116.3(5) ?
    O1 C8 H1B . . 36(5) ?
    C9 C8 H1B . . 143(5) ?
    C7 C8 H1B . . 94(5) ?
    C10 C9 C8 . . 121.9(7) ?
    C10 C9 H9A . . 119.0 ?
    C8 C9 H9A . . 119.0 ?
    C9 C10 C11 . . 121.4(7) ?
    C9 C10 H10A . . 119.3 ?
    C11 C10 H10A . . 119.3 ?
    C12 C11 C10 . . 118.2(6) ?
    C12 C11 H11A . . 120.9 ?
    C10 C11 H11A . . 120.9 ?
    C11 C12 C7 . . 122.3(7) ?
    C11 C12 H12A . . 118.8 ?
    C7 C12 H12A . . 118.8 ?
loop_
    _geom_hbond_atom_site_label_D
    _geom_hbond_atom_site_label_H
    _geom_hbond_atom_site_label_A
    _geom_hbond_site_symmetry_A
    _geom_hbond_distance_DH
    _geom_hbond_distance_HA
    _geom_hbond_distance_DA
    _geom_hbond_angle_DHA
    O1 H1B N2 . 0.89(14) 2.09(14) 2.783(6) 134(11)
    C12 H12A Cg1 15_545 0.93 2.88 3.788(9) 167
data_global
_journal_date_recd_electronic     2009-03-02
_journal_date_accepted     2009-05-20
_journal_name_full     'Acta Crystallographica, Section E'
_journal_year     2009
_journal_volume     65
_journal_issue      6
_journal_page_first     m697
_journal_page_last     m697
_journal_paper_category     QM
_journal_coeditor_code     BQ2130
_publ_contact_author_name     'Dr. Qi-Hua Zhao'
_publ_contact_author_address
;
School of Chemical Science and Technology, Key
Laboratory of Medicinal Chemistry for Natural
Resource, Ministry of Education, Yunnan University,
Kunming 650091, P. R. China.
;
_publ_contact_author_email     qhzhao@ynu.edu.cn
_publ_contact_author_fax     '86-871-5032929'
_publ_contact_author_phone     '86-871-5032929'
_publ_section_title
;
Tris[2-(2-pyridyliminomethyl)phenolato(0.67-)]europium(III) nitrate
;
loop_
    _publ_author_name
    _publ_author_address
    'Zhao, Qi-Hua'
;
School of Chemical Science and Technology
Key Laboratory of Medicinal Chemistry for Natural Resources
Ministry of Education
Yunnan University
Kunming 650091
People's Republic of China
;
    'Chen, Hong-Yan'
;
School of Chemical Science and Technology
Key Laboratory of Medicinal Chemistry for Natural Resources
Ministry of Education
Yunnan University
Kunming 650091
People's Republic of China
;
    'Li, Li-Nan'
;
School of Chemical Science and Technology
Key Laboratory of Medicinal Chemistry for Natural Resources
Ministry of Education
Yunnan University
Kunming 650091
People's Republic of China
;
    'Xie, Ming-Jin'
;
School of Chemical Science and Technology
Key Laboratory of Medicinal Chemistry for Natural Resources
Ministry of Education
Yunnan University
Kunming 650091
People's Republic of China
;
