# Supplementary material for: Tris[2-(2-pyridylimino­meth­yl)phenol­ato(0.67−)]europium(III) nitrate
Source: Acta Crystallogr Sect E Struct Rep Online. 2009 May 29;65(Pt 6):m697. doi: 10.1107/S1600536809017206 (PMC2969734; doi:10.1107/S1600536809017206)
Supplement: Supplementary file 2 [file e-65-0m697-Isup2.hkl]

# 
# h,k,l, Fc-squared, Fo-squared, sigma(Fo-squared) and status flag 
# 
data_I
_shelx_title '    1 in R-3' 
_shelx_refln_list_code          4 
_shelx_F_calc_maximum      722.15 
_exptl_crystal_F_000      2418.00 
_reflns_d_resolution_high  0.7466 
 
loop_ 
 _symmetry_equiv_pos_as_xyz 
 'x, y, z' 
 '-y, x-y, z' 
 '-x+y, -x, z' 
 'x+2/3, y+1/3, z+1/3' 
 '-y+2/3, x-y+1/3, z+1/3' 
 '-x+y+2/3, -x+1/3, z+1/3' 
 'x+1/3, y+2/3, z+2/3' 
 '-y+1/3, x-y+2/3, z+2/3' 
 '-x+y+1/3, -x+2/3, z+2/3' 
 '-x, -y, -z' 
 'y, -x+y, -z' 
 'x-y, x, -z' 
 '-x+2/3, -y+1/3, -z+1/3' 
 'y+2/3, -x+y+1/3, -z+1/3' 
 'x-y+2/3, x+1/3, -z+1/3' 
 '-x+1/3, -y+2/3, -z+2/3' 
 'y+1/3, -x+y+2/3, -z+2/3' 
 'x-y+1/3, x+2/3, -z+2/3' 
 
_cell_length_a    14.0398 
_cell_length_b    14.0398 
_cell_length_c    28.5093 
_cell_angle_alpha  90.000 
_cell_angle_beta   90.000 
_cell_angle_gamma 120.000 
 
_shelx_F_squared_multiplier     1.000 
 
loop_ 
 _refln_index_h 
 _refln_index_k 
 _refln_index_l 
 _refln_F_squared_calc 
 _refln_F_squared_meas 
 _refln_F_squared_sigma 
 _refln_observed_status 
  -1   2   0   115821.02    93075.71   1325.07 o 
   0   3   0    29707.57    28657.13    563.24 o 
  -2   4   0   107114.17   109175.41   1513.86 o 
  -4   5   0   134240.64   141552.56   2370.63 o 
  -1   5   0    37758.00    41928.55    759.17 o 
  -3   6   0    70211.43    71165.79   1144.51 o 
   0   6   0    60072.95    61626.32   1193.87 o 
  -5   7   0   123407.40   124845.74   2260.17 o 
  -2   7   0    29535.86    30937.17    693.20 o 
  -7   8   0    85971.42    83891.73   1760.14 o 
  -4   8   0    80388.28    80761.21   1439.64 o 
  -1   8   0    38428.68    39403.73    917.58 o 
  -6   9   0    18772.53    18521.96    708.16 o 
  -3   9   0    25212.59    25005.83    685.08 o 
   0   9   0    48756.71    49345.36   1321.80 o 
  -8  10   0    31350.34    31450.38   1036.59 o 
  -5  10   0    29408.10    28478.16    935.73 o 
  -2  10   0    21784.99    21959.14   1053.56 o 
 -10  11   0     9976.05    10776.60    863.39 o 
  -7  11   0    19370.85    20357.88    828.70 o 
  -4  11   0    44948.34    44264.14   1333.77 o 
  -1  11   0     5999.03     5844.41    963.13 o 
  -9  12   0    19767.88    23333.67   1051.13 o 
  -6  12   0    22810.27    25020.90    954.64 o 
  -3  12   0    30344.60    31731.90   2521.51 o 
   0  12   0    12189.14    12623.48   1256.39 o 
 -11  13   0    13679.75    12858.87   1046.37 o 
  -8  13   0    12882.17    14490.92    902.20 o 
  -5  13   0     9071.38    10476.21   1035.86 o 
  -2  13   0    14361.60    15664.14   1944.23 o 
 -13  14   0     3439.20     3744.64   1414.56 o 
 -10  14   0    17406.72    17025.04   1023.99 o 
  -7  14   0     7737.32     8323.50    887.64 o 
  -4  14   0     6771.07     7610.75   1058.02 o 
  -1  14   0     8034.99     7079.02   1161.34 o 
 -12  15   0     7333.61     7870.68   1000.19 o 
  -9  15   0     4617.66     4310.25    778.67 o 
  -6  15   0     5841.34     4938.52    942.93 o 
  -3  15   0    12488.95    12532.72   2577.87 o 
   0  15   0     5402.24     5286.19   1140.96 o 
 -14  16   0     2758.64     2113.90    845.62 o 
 -11  16   0     5068.82     4244.20    833.57 o 
  -8  16   0    16415.91    18721.98   1349.63 o 
  -5  16   0     3475.02     5249.59   1078.81 o 
  -2  16   0     8308.64    10305.59   2655.88 o 
 -13  17   0     3062.31     2006.71   1096.00 o 
 -10  17   0     5356.57     5592.68    947.81 o 
  -7  17   0     6272.18     5513.39   1143.40 o 
  -4  17   0     4111.27     2074.94   1959.81 o 
 -12  18   0     4284.36     2549.74    975.32 o 
  -9  18   0     3690.45     4096.66    906.51 o 
  -6  18   0     1237.17     2562.22   2184.88 o 
  -1   1   1    85689.29    96596.11   1601.22 o 
  -3   2   1     4361.66     5215.12    302.02 o 
   0   2   1    50517.86    59424.78    908.46 o 
  -5   3   1      113.14      179.04    140.41 o 
  -2   3   1      539.68      681.00    204.74 o 
   1   3   1     6512.69     6030.22    272.27 o 
  -7   4   1    11341.76    11057.42    439.81 o 
  -4   4   1    11018.79    10024.38    325.90 o 
  -1   4   1    92848.75    85531.93   1244.61 o 
   2   4   1    13600.98    13644.54    443.98 o 
  -9   5   1     7593.82     7215.12    473.52 o 
  -6   5   1     5178.18     4926.47    306.60 o 
  -3   5   1    40838.61    36769.75    769.34 o 
   0   5   1    15623.94    14142.45    445.94 o 
   3   5   1    24151.02    24860.56    625.01 o 
 -11   6   1     6673.34     6750.16    549.39 o 
  -8   6   1     9033.03     9069.98    480.51 o 
  -5   6   1    25361.15    25012.77    724.61 o 
  -2   6   1    17893.20    16508.37    471.09 o 
   1   6   1    36765.54    36113.56    809.42 o 
   4   6   1     8037.11     8821.56    556.83 o 
 -13   7   1     1632.82     1316.02    546.58 o 
 -10   7   1    17647.43    18991.93    981.93 o 
  -7   7   1    33404.15    35990.23    975.86 o 
  -4   7   1    43227.39    42636.26    945.31 o 
  -1   7   1    26574.27    27769.91   1086.96 o 
   2   7   1     3186.77     3258.48    420.12 o 
   5   7   1     4661.08     4213.79    572.73 o 
 -15   8   1     3014.49     2029.49    669.55 o 
 -12   8   1     4301.98     4472.64    756.07 o 
  -9   8   1    22155.38    22005.20    994.26 o 
  -6   8   1     6911.86     8088.27    595.74 o 
  -3   8   1    22203.38    22451.57    609.74 o 
   0   8   1     4473.83     4503.27    450.73 o 
   3   8   1     7019.35     6885.91    591.89 o 
   6   8   1     1342.72     1334.15    584.46 o 
 -17   9   1     3756.96     3572.59    862.78 o 
 -14   9   1     1995.73     1405.67   1151.94 o 
 -11   9   1    11448.69    11531.88   1010.01 o 
  -8   9   1    20611.07    22438.28    867.11 o 
  -5   9   1     5879.45     6320.18    517.24 o 
  -2   9   1     5554.78     6639.33    503.34 o 
   1   9   1     9679.58     9105.67    683.64 o 
   4   9   1     5708.26     5156.16    761.48 o 
   7   9   1     1149.35     1410.45    706.58 o 
 -16  10   1     1033.44      790.42    737.04 o 
 -13  10   1       39.94      371.63    590.85 o 
 -10  10   1     2655.47     2709.76    535.19 o 
  -7  10   1     3919.17     4647.37    462.07 o 
  -4  10   1      111.96      220.75    282.99 o 
  -1  10   1     4380.18     3409.26    531.48 o 
   2  10   1     3219.79     2879.41    634.75 o 
   5  10   1     3705.14     3067.42    738.02 o 
   8  10   1     1473.85      900.53    844.98 o 
 -18  11   1      215.07    -1740.19   1740.19 o 
 -15  11   1     6322.58     6262.18   1054.03 o 
 -12  11   1     3086.84     1768.21    713.88 o 
  -9  11   1     4512.77     4317.41    628.71 o 
  -6  11   1     8208.94     9691.01    679.80 o 
  -3  11   1     6268.53     6500.47    901.48 o 
   0  11   1     6850.83     6760.13   1262.58 o 
   3  11   1     2020.22     1628.97    527.25 o 
   6  11   1      598.21      744.91    735.74 o 
 -17  12   1     1199.39     1758.73    856.35 o 
 -14  12   1     1208.89      843.08    749.76 o 
 -11  12   1      973.34      920.53    529.12 o 
  -8  12   1     6258.62     5907.56    643.94 o 
  -5  12   1    13671.93    13636.52   1225.52 o 
  -2  12   1      455.26       92.53    543.26 o 
   1  12   1     2492.13     3332.24    911.47 o 
   4  12   1     3412.11     2394.54    809.89 o 
 -16  13   1     1737.98     1424.09    941.93 o 
 -13  13   1     5545.52     2729.65   1744.19 o 
 -10  13   1     3950.67     4195.24    622.33 o 
  -7  13   1     3461.70     4281.29    541.73 o 
  -4  13   1     7674.45     7258.51    970.85 o 
  -1  13   1     3243.45     3419.97    857.42 o 
   2  13   1     1146.19     1027.12    700.54 o 
 -15  14   1     3033.78     4359.69   1117.62 o 
 -12  14   1     1336.90      619.79    629.16 o 
  -9  14   1      871.08      460.44    494.30 o 
  -6  14   1     3958.43     3809.70    735.09 o 
  -3  14   1     5317.89     3755.44    889.51 o 
   0  14   1      540.24      154.36    783.35 o 
   3  14   1      871.12     2550.35   1063.91 o 
 -14  15   1     1347.39     1309.87    757.86 o 
 -11  15   1     1707.83     1304.08    573.87 o 
  -8  15   1     6678.16     7618.85    957.55 o 
  -5  15   1      191.40     -323.08    596.70 o 
  -2  15   1     2894.33     1584.21    891.27 o 
   1  15   1      800.53     1411.38    965.44 o 
 -16  16   1     1028.81     1931.94   2094.40 o 
 -13  16   1     1487.77     1700.67    788.02 o 
 -10  16   1     3154.24     3646.69    824.45 o 
  -7  16   1     2139.90     2829.46    796.79 o 
  -4  16   1     1376.61     2151.15    951.85 o 
  -1  16   1     2510.38      946.50   1247.68 o 
 -15  17   1      747.76     1973.56   1131.54 o 
 -12  17   1      586.85     -599.32    599.32 o 
  -9  17   1     1204.71     -677.61    786.40 o 
  -6  17   1      572.11     -387.11    869.01 o 
  -3  17   1     1235.46     1047.71   1939.66 o 
 -11  18   1      586.95     1763.28    868.59 o 
  -8  18   1      898.41      817.90    972.04 o 
   0   1   2    84507.27    60871.50    887.05 o 
  -2   2   2     6001.22     4088.94    235.70 o 
   1   2   2    88121.04    76845.38   1184.94 o 
  -4   3   2    12321.87    12027.44    335.95 o 
  -1   3   2   147811.55   136273.72   1800.06 o 
   2   3   2    79381.76    84174.71   1368.92 o 
  -6   4   2    27200.48    27900.41    609.79 o 
  -3   4   2    14390.43    14093.51    459.40 o 
   0   4   2     1610.12     1981.54    203.60 o 
   3   4   2    26562.77    28342.20    655.00 o 
  -8   5   2     3500.81     3833.38    305.07 o 
  -5   5   2    10597.51    12134.09    495.36 o 
  -2   5   2    18567.69    20065.92    472.88 o 
   1   5   2     1978.64     2265.20    245.68 o 
   4   5   2    18822.39    20884.34    729.05 o 
 -10   6   2     2158.54     2394.46    401.15 o 
  -7   6   2    27731.01    28633.89    704.97 o 
  -4   6   2     1650.12     1738.16    261.55 o 
  -1   6   2     4533.74     4893.14    298.95 o 
   2   6   2    18607.48    19137.98    591.69 o 
   5   6   2     7067.38     6526.88    775.97 o 
 -12   7   2     3565.78     2335.29    667.89 o 
  -9   7   2     3490.30     3624.43    425.70 o 
  -6   7   2    24795.83    26803.26   1021.88 o 
  -3   7   2     2621.15     2478.93    253.12 o 
   0   7   2    11444.95    12483.33    563.31 o 
   3   7   2     4137.71     5197.21    520.72 o 
   6   7   2     3979.88     4370.38    670.26 o 
 -14   8   2     2440.86     2249.30    638.12 o 
 -11   8   2     2921.14     3281.07    723.92 o 
  -8   8   2       55.15       32.35    422.48 o 
  -5   8   2    36524.51    38324.30    931.20 o 
  -2   8   2     8886.86     9993.50    593.51 o 
   1   8   2    10049.78    11426.75    667.80 o 
   4   8   2     1857.40     1646.79    419.10 o 
   7   8   2     4983.03     6623.11    859.08 o 
 -16   9   2      842.75      735.16    761.69 o 
 -13   9   2     5075.70     3521.33    738.81 o 
 -10   9   2     2317.08     2552.16    566.91 o 
  -7   9   2     9453.53    10131.80    707.58 o 
  -4   9   2    10493.14    11519.97    578.77 o 
  -1   9   2     8553.42     9805.96    620.59 o 
   2   9   2     3503.17     4440.07    574.47 o 
   5   9   2     1301.36     1593.16    532.62 o 
   8   9   2      670.03      744.38    842.87 o 
 -18  10   2      190.79     1159.06   1138.36 o 
 -15  10   2      260.83      -88.03    645.01 o 
 -12  10   2     7724.91     6444.70    935.60 o 
  -9  10   2     6054.28     6369.25    691.78 o 
  -6  10   2    25077.18    26812.29    935.97 o 
  -3  10   2     7597.96     8242.29    543.48 o 
   0  10   2     8390.05     8116.27    882.42 o 
   3  10   2     3348.13     4051.90    629.26 o 
   6  10   2      966.11     1700.52    704.23 o 
 -17  11   2      964.00     3136.87   1029.39 o 
 -14  11   2     5483.01     4970.68    944.63 o 
 -11  11   2     2395.98     1711.10    552.14 o 
  -8  11   2     7116.34     6852.74    636.71 o 
  -5  11   2    18026.87    19950.08   1068.82 o 
  -2  11   2      362.12      811.24    473.51 o 
   1  11   2     1996.29     2511.88    756.37 o 
   4  11   2     1388.12     2092.41    581.82 o 
   7  11   2     1123.85     2012.23    924.74 o 
 -16  12   2     1399.03     1490.37    889.39 o 
 -13  12   2     7146.70     6932.09   1085.13 o 
 -10  12   2     1319.11     1929.30    484.80 o 
  -7  12   2     5908.77     5733.82    619.44 o 
  -4  12   2     1051.33     1198.59    484.13 o 
  -1  12   2     3741.39     4451.88    855.60 o 
   2  12   2     1852.81     1299.41    830.67 o 
   5  12   2      373.27      355.08   1161.64 o 
 -15  13   2      481.74      723.44    846.24 o 
 -12  13   2      637.53     1732.19    805.29 o 
  -9  13   2     2272.86     2096.78    531.28 o 
  -6  13   2      137.11      454.70    440.02 o 
  -3  13   2     1311.91     1569.32    665.28 o 
   0  13   2     2557.43     2323.69    862.43 o 
   3  13   2      822.44     1344.66    727.28 o 
 -17  14   2      457.52     1921.15   1882.59 o 
 -14  14   2     1100.30     -100.03    963.51 o 
 -11  14   2     2746.85     3109.42    677.29 o 
  -8  14   2       35.47     -397.92    397.92 o 
  -5  14   2     6222.93     6387.26   1485.01 o 
  -2  14   2     2308.29     2191.78   1101.40 o 
   1  14   2     1423.37     1429.85    913.45 o 
 -16  15   2      410.30      675.96   2482.79 o 
 -13  15   2      501.92      403.62    659.28 o 
 -10  15   2     2003.95     1373.97    572.42 o 
  -7  15   2     2389.94     2683.37    732.06 o 
  -4  15   2     3561.30     4538.04    980.24 o 
  -1  15   2      827.06      702.44    935.45 o 
   2  15   2      898.67     -292.52   1632.23 o 
 -15  16   2      951.40      935.71    885.21 o 
 -12  16   2     2265.53     2359.53    679.28 o 
  -9  16   2     1984.95     2477.83    781.22 o 
  -6  16   2     1524.86     1289.18    785.16 o 
  -3  16   2     1565.07      802.50    913.07 o 
 -14  17   2      397.85     -279.21    896.59 o 
 -11  17   2     1897.39     1159.83    758.98 o 
  -8  17   2      336.37      462.55    690.15 o 
  -5  17   2     1213.19     1335.36    818.38 o 
  -2  17   2      134.37     1492.91   2259.93 o 
 -13  18   2     1611.47      656.96   1200.40 o 
 -10  18   2     1205.02     -307.91    809.40 o 
  -7  18   2      214.92    -1606.01   1606.01 o 
   0   0   3   349793.66   340912.63  18608.97 o 
   1   1   3   167042.20   177814.50   2431.96 o 
  -1   2   3    20225.04    27093.20    477.94 o 
   2   2   3    87054.05    80448.03   1281.70 o 
  -3   3   3    33250.57    33248.08    616.47 o 
   0   3   3    76234.45    75589.38   1115.47 o 
   3   3   3    79347.05    71720.02   1172.40 o 
  -5   4   3    68301.57    61188.01   1076.32 o 
  -2   4   3    13802.62    12158.25    353.99 o 
   1   4   3   107092.81    97223.28   1567.08 o 
   4   4   3    38731.94    36759.99    903.98 o 
  -7   5   3    16282.03    15486.84    488.87 o 
  -4   5   3    69344.93    62985.72   1246.18 o 
  -1   5   3    82078.09    74217.87   1174.05 o 
   2   5   3   141121.38   140102.77   2214.87 o 
   5   5   3    26343.00    26336.21    846.47 o 
  -9   6   3    38282.98    39279.30    872.34 o 
  -6   6   3    57416.05    53564.19   1192.37 o 
  -3   6   3    64451.02    56986.36   1030.77 o 
   0   6   3    57223.82    53923.87   1070.10 o 
   3   6   3    37233.52    38371.28   1076.05 o 
   6   6   3    13142.61    14194.25   1005.51 o 
 -11   7   3    28872.01    27771.49   1175.33 o 
  -8   7   3    49483.27    49110.80   1211.60 o 
  -5   7   3    50584.26    50175.75   1062.59 o 
  -2   7   3    47894.19    43665.87    871.98 o 
   1   7   3    30114.23    29380.66    775.52 o 
   4   7   3    21888.04    21600.56    858.72 o 
   7   7   3     5940.94     6796.86    842.15 o 
 -13   8   3    10651.52    10968.18   1092.79 o 
 -10   8   3    18775.90    16765.48    886.76 o 
  -7   8   3    75108.28    79310.96   1683.37 o 
  -4   8   3    86429.07    86404.66   1735.23 o 
  -1   8   3    32648.63    31138.25   1314.87 o 
   2   8   3    25183.96    26079.38    943.41 o 
   5   8   3    11344.14    11193.93    746.41 o 
   8   8   3    12093.84    11895.45   1128.25 o 
 -15   9   3     3046.50     2956.51    841.98 o 
 -12   9   3    36710.31    36677.57   1696.21 o 
  -9   9   3    35268.40    36804.36   1268.86 o 
  -6   9   3    27867.81    28926.57    925.79 o 
  -3   9   3    40959.14    39557.61   1009.36 o 
   0   9   3    22833.42    24124.64    931.93 o 
   3   9   3    16892.56    18878.08    969.05 o 
   6   9   3     7135.64     8192.21    944.68 o 
   9   9   3     4800.86     6526.86   1887.22 o 
 -17  10   3     3922.87     3123.53   1454.68 o 
 -14  10   3    10638.80    10560.47   1165.06 o 
 -11  10   3    19349.23    19688.74   1746.65 o 
  -8  10   3    28916.95    26022.34    974.44 o 
  -5  10   3    32870.96    33106.20    961.82 o 
  -2  10   3    19590.78    17981.95    987.13 o 
   1  10   3    21418.00    23590.20   1055.99 o 
   4  10   3    14778.66    16464.14   1004.64 o 
   7  10   3     4473.38     4289.78    989.40 o 
 -16  11   3     8154.57     8633.77   1197.01 o 
 -13  11   3    10730.18     9679.86   1145.59 o 
 -10  11   3    11932.91    12211.46    909.40 o 
  -7  11   3    26006.39    25374.57   1104.13 o 
  -4  11   3    20600.05    23402.55    888.66 o 
  -1  11   3     7635.77     7547.83   1079.20 o 
   2  11   3    18096.23    18961.96   1158.84 o 
   5  11   3     5061.02     6320.98   1038.48 o 
 -15  12   3     9976.36     7562.30   1196.84 o 
 -12  12   3     4381.79     3326.61    858.56 o 
  -9  12   3    13637.64    13878.30    865.23 o 
  -6  12   3    29262.68    30207.65   1063.51 o 
  -3  12   3    12468.84    13436.70    997.31 o 
   0  12   3    19239.46    16772.41   1334.82 o 
   3  12   3     6113.96     7398.90   1123.09 o 
 -17  13   3     2803.19     3390.93   1033.90 o 
 -14  13   3     9586.90     7905.99   1227.72 o 
 -11  13   3     6804.75     6504.98    721.31 o 
  -8  13   3    12187.20    11630.07    958.22 o 
  -5  13   3    15754.13    15321.50    980.31 o 
  -2  13   3    13292.64    15015.02   1300.77 o 
   1  13   3     5721.75     5136.28   1054.88 o 
   4  13   3     2674.45     1144.85   1005.14 o 
 -16  14   3     4123.34     4367.86   1202.86 o 
 -13  14   3     5904.56     5869.31   1028.75 o 
 -10  14   3     9550.73    10411.96    956.70 o 
  -7  14   3    11728.16    12154.17    944.34 o 
  -4  14   3     5962.95     6022.24    990.60 o 
  -1  14   3     6645.36     6095.44   1077.07 o 
   2  14   3     2715.42     3427.14   1458.85 o 
 -15  15   3     5834.01     5123.28   1566.12 o 
 -12  15   3     7806.03     6071.69    789.15 o 
  -9  15   3     6181.55     5510.31    751.84 o 
  -6  15   3    10062.81     8550.39    974.88 o 
  -3  15   3     8415.76     6844.21   1318.26 o 
   0  15   3     2463.63     2402.31   1564.82 o 
 -14  16   3     3555.90     3083.38    852.72 o 
 -11  16   3     5161.34     4313.54    879.71 o 
  -8  16   3     8277.99     8473.13   1054.56 o 
  -5  16   3     3915.21     2942.31    882.53 o 
  -2  16   3     6211.83     7295.46   1272.90 o 
 -13  17   3     4796.81     3918.98    923.79 o 
 -10  17   3     5121.17     7334.76   1052.38 o 
  -7  17   3     4561.57     4775.70   1772.34 o 
  -4  17   3     5418.95     5861.63   1237.85 o 
 -12  18   3     4179.12     4157.21   1089.82 o 
  -9  18   3     2423.18     1618.17    814.31 o 
  -6  18   3     2080.15     3023.87   2086.68 o 
  -1   1   4    39445.39    38514.24    851.41 o 
  -3   2   4    28129.27    27770.71    669.23 o 
   0   2   4   227567.70   220498.44   2784.41 o 
  -5   3   4    34694.90    35125.10    680.60 o 
  -2   3   4    10011.33     9449.32    308.11 o 
   1   3   4     3303.62     3655.30    254.86 o 
  -7   4   4    30044.50    30735.03    696.10 o 
  -4   4   4    13631.67    14542.75    386.89 o 
  -1   4   4    37303.41    37153.75    681.09 o 
   2   4   4    59084.77    64885.27   1181.18 o 
  -9   5   4     2666.65     2762.93    311.13 o 
  -6   5   4    12080.40    12808.83    438.46 o 
  -3   5   4    31148.57    28958.64    729.56 o 
   0   5   4    56931.99    59245.32   1103.71 o 
   3   5   4     5917.58     6708.71    399.76 o 
 -11   6   4    11791.56    12245.24    711.73 o 
  -8   6   4     3940.60     4175.94    345.18 o 
  -5   6   4    27000.66    27571.88    842.41 o 
  -2   6   4    35118.25    36020.64    743.05 o 
   1   6   4    32039.74    34397.78    827.29 o 
   4   6   4     6060.09     6673.36    517.78 o 
 -13   7   4     1788.79      384.39    510.87 o 
 -10   7   4    16798.86    17264.80    879.51 o 
  -7   7   4    44716.93    43127.83   1088.40 o 
  -4   7   4    13830.00    14475.51    620.17 o 
  -1   7   4    15129.38    15515.91    571.47 o 
   2   7   4     7603.82     9271.68    649.41 o 
   5   7   4     3041.55     2444.88    436.08 o 
 -15   8   4     2603.26     3412.67    759.46 o 
 -12   8   4     9771.36     7665.77    929.40 o 
  -9   8   4    31323.98    31196.59   1125.42 o 
  -6   8   4     6085.29     6030.52    426.21 o 
  -3   8   4    20144.33    21965.33    619.69 o 
   0   8   4    11244.72    13023.59    580.85 o 
   3   8   4     4185.75     3916.52    520.56 o 
   6   8   4     5069.28     4518.67    930.05 o 
 -17   9   4     3823.29     3398.01    969.09 o 
 -14   9   4     3405.03     3054.48    755.84 o 
 -11   9   4    19530.84    19774.51   1305.05 o 
  -8   9   4     8382.37     7613.38    673.11 o 
  -5   9   4     1405.02     1784.99    374.52 o 
  -2   9   4    21963.67    23771.02    805.86 o 
   1   9   4     9605.89    10553.42    703.34 o 
   4   9   4     6474.90     5918.19    626.54 o 
   7   9   4     1806.54     1570.11    777.82 o 
 -16  10   4     1416.11      142.45   1301.86 o 
 -13  10   4     1165.39      849.89    697.60 o 
 -10  10   4     6360.29     6869.36    703.82 o 
  -7  10   4     8608.82    10040.36    678.89 o 
  -4  10   4     9038.76     8681.94    580.31 o 
  -1  10   4     5234.75     5657.33    678.41 o 
   2  10   4    15139.04    14375.70   1556.94 o 
   5  10   4     4464.98     3530.30    767.19 o 
   8  10   4     1863.03     3753.87   1587.50 o 
 -15  11   4     2879.46     3298.06    944.14 o 
 -12  11   4     1432.09      894.52    658.00 o 
  -9  11   4     6940.77     7633.07    674.50 o 
  -6  11   4     3389.79     2913.08    471.77 o 
  -3  11   4     2558.02     2322.40    571.86 o 
   0  11   4    10632.79     9723.44    919.51 o 
   3  11   4     2753.16     2303.32    585.99 o 
   6  11   4       34.47     -699.00    699.00 o 
 -17  12   4     1457.09     -450.21    975.83 o 
 -14  12   4     2766.43     3569.08    930.43 o 
 -11  12   4      812.74     1822.53    588.53 o 
  -8  12   4    11106.50    12397.01    821.58 o 
  -5  12   4    27717.47    29726.62   1215.18 o 
  -2  12   4     1526.75     2369.37    624.22 o 
   1  12   4     3615.39     4879.08    994.85 o 
   4  12   4     2913.28     3323.61   1081.26 o 
 -16  13   4     1203.32     -389.07    852.41 o 
 -13  13   4     3155.36     2980.96    960.25 o 
 -10  13   4     3811.21     3340.45    592.92 o 
  -7  13   4     5085.71     5649.01    626.91 o 
  -4  13   4     1902.31     1535.45    575.51 o 
  -1  13   4     1783.60     2009.91    805.35 o 
   2  13   4      831.15      915.49   1428.14 o 
 -15  14   4     4079.16     3897.65   1129.68 o 
 -12  14   4     2510.25     2697.63    714.81 o 
  -9  14   4     2131.76     2300.70    631.98 o 
  -6  14   4     6449.66     8893.63    865.05 o 
  -3  14   4     2638.15     3375.95   1107.53 o 
   0  14   4     2283.84     3976.48   1004.56 o 
   3  14   4      875.83     1811.13   1604.47 o 
 -14  15   4     1210.52     1347.74    788.46 o 
 -11  15   4     2049.18     2517.68    647.03 o 
  -8  15   4     3331.64     3072.04    893.62 o 
  -5  15   4      478.13     -180.45    658.84 o 
  -2  15   4     1926.00     1371.43    884.11 o 
   1  15   4      862.94     1022.01   1649.20 o 
 -13  16   4     2499.33     1342.26    864.46 o 
 -10  16   4     2669.66      995.98    888.00 o 
  -7  16   4     3493.20     2846.57    798.38 o 
  -4  16   4     2873.68     2445.35   1169.87 o 
  -1  16   4     1900.24      457.54   1651.25 o 
 -12  17   4      620.34      946.51    752.73 o 
  -9  17   4     2196.09     2574.61    823.78 o 
  -6  17   4     1099.51     1298.40    900.75 o 
 -11  18   4      612.88     1063.36    778.39 o 
  -8  18   4     1595.43     2876.27   1204.56 o 
  -5  18   4      210.29      332.10   1806.51 o 
   0   1   5     9470.91    12716.89    469.38 o 
  -2   2   5     2449.95     2279.52    172.42 o 
   1   2   5    31129.77    31123.38    622.22 o 
  -4   3   5      855.50      948.42    166.53 o 
  -1   3   5   242993.08   237732.02   3038.42 o 
   2   3   5    17398.61    16238.81    474.18 o 
  -6   4   5    16724.96    17989.92    461.34 o 
  -3   4   5     1692.18     2531.34    231.20 o 
   0   4   5    51201.23    46461.29    892.25 o 
   3   4   5    15650.43    17096.95    622.04 o 
  -8   5   5    15998.36    17232.79    523.94 o 
  -5   5   5     2244.50     1591.59    341.95 o 
  -2   5   5    27332.02    25679.28    595.68 o 
   1   5   5      665.14      457.21    209.64 o 
   4   5   5     9775.68    11037.65    501.41 o 
 -10   6   5     4987.96     4889.13    469.61 o 
  -7   6   5      156.36      361.89    196.26 o 
  -4   6   5    26871.69    28849.88    920.40 o 
  -1   6   5       59.91       65.40    179.51 o 
   2   6   5    13528.37    15443.52    582.55 o 
   5   6   5     2768.47     2939.76    410.16 o 
 -12   7   5     1279.60      701.47    490.32 o 
  -9   7   5     8932.77     8622.29    687.26 o 
  -6   7   5    14627.56    16002.34    641.68 o 
  -3   7   5     2979.13     2988.52    290.96 o 
   0   7   5    10692.53    12969.75    550.38 o 
   3   7   5     6193.27     6373.04    566.30 o 
   6   7   5     1716.85     1136.60    540.70 o 
 -14   8   5     1586.71      836.54    770.68 o 
 -11   8   5     4085.43     3792.22    747.75 o 
  -8   8   5     1263.03     1448.07    395.94 o 
  -5   8   5    15951.14    17554.44    724.30 o 
  -2   8   5      217.78      536.42    240.42 o 
   1   8   5     9357.61    11510.05    674.60 o 
   4   8   5     2154.82     1691.47    425.55 o 
   7   8   5     1137.11      142.42    603.57 o 
 -16   9   5     1205.90     1907.72    801.95 o 
 -13   9   5      689.81      186.32    890.54 o 
 -10   9   5      446.94      425.78    420.77 o 
  -7   9   5     3177.89     3321.54    434.77 o 
  -4   9   5     5527.73     7134.37    507.06 o 
  -1   9   5      811.88     1195.33    316.69 o 
   2   9   5      477.53      725.38    423.20 o 
   5   9   5     1264.65      937.21    485.19 o 
   8   9   5      516.69     1161.65    856.85 o 
 -15  10   5       25.15     1656.90    752.61 o 
 -12  10   5    13885.46    12506.70   1195.64 o 
  -9  10   5     1369.92     1289.21    481.68 o 
  -6  10   5    26390.94    25772.13    939.37 o 
  -3  10   5      103.96      594.64    315.22 o 
   0  10   5     5430.53     4606.64    564.38 o 
   3  10   5     5083.58     4883.07    646.45 o 
   6  10   5      167.74      649.16    713.17 o 
 -17  11   5      969.10     1855.43   1211.09 o 
 -14  11   5     1608.72     1795.15    821.12 o 
 -11  11   5     1180.63      387.38    485.00 o 
  -8  11   5     2189.88     2112.12    456.54 o 
  -5  11   5    17491.74    18809.88    837.97 o 
  -2  11   5      909.06      737.12    647.71 o 
   1  11   5     2051.26     3063.45    687.16 o 
   4  11   5      801.15      -36.87    548.54 o 
   7  11   5     1202.09     2600.77   1377.76 o 
 -16  12   5     2010.49     1213.52   1139.20 o 
 -13  12   5     7847.81     7089.55   1409.77 o 
 -10  12   5     4442.62     4445.64    590.64 o 
  -7  12   5     2346.80     2405.41    482.55 o 
  -4  12   5     5978.52     5211.53    655.56 o 
  -1  12   5     1169.68     1330.08    570.11 o 
   2  12   5     1375.96     2177.93   1887.48 o 
   5  12   5      291.26      288.07   1823.21 o 
 -15  13   5       20.43     -114.55    836.60 o 
 -12  13   5      367.81      -30.26    631.26 o 
  -9  13   5     2833.59     2017.56    525.34 o 
  -6  13   5     2186.90     2187.15    531.94 o 
  -3  13   5     3145.13     3055.34    745.88 o 
   0  13   5      534.60     1361.71    801.64 o 
   3  13   5      783.80      181.30    802.86 o 
 -14  14   5     1543.74     2486.29    983.44 o 
 -11  14   5     1054.88      728.75    553.19 o 
  -8  14   5       27.83      172.48    446.49 o 
  -5  14   5     5086.42     4240.48    699.55 o 
  -2  14   5     1682.08     2461.89    854.67 o 
   1  14   5      630.98     2556.63   1164.11 o 
 -16  15   5      236.45     3334.89   2217.26 o 
 -13  15   5       33.18     -642.08    642.08 o 
 -10  15   5     1451.33     1111.51    561.45 o 
  -7  15   5     2081.12     1449.11    851.22 o 
  -4  15   5     3627.38     3628.19    912.48 o 
  -1  15   5      476.19      966.72   1084.48 o 
   2  15   5     1164.15     -567.04   1435.33 o 
 -15  16   5      378.12      285.75   1221.12 o 
 -12  16   5     1488.14     1843.06    705.31 o 
  -9  16   5     1687.28     1495.40    665.94 o 
  -6  16   5      810.01     -300.92    671.91 o 
  -3  16   5      770.16     1075.88   1069.10 o 
 -14  17   5      163.71     1923.99   1403.01 o 
 -11  17   5     1525.03     1772.35    808.34 o 
  -8  17   5      175.23       33.76    740.91 o 
  -5  17   5      546.34     1390.23    918.39 o 
 -10  18   5      293.87     1129.65    873.66 o 
  -7  18   5       55.00      164.41   1052.44 o 
   0   0   6     1462.13     1237.60    217.68 o 
   1   1   6    66259.81    60750.30   2246.06 o 
  -1   2   6   141852.81   129029.56   1627.81 o 
   2   2   6    33814.91    33980.52    858.71 o 
  -3   3   6    72521.38    69119.21   1054.25 o 
   0   3   6   521506.38   504185.19   6224.64 o 
   3   3   6    44588.59    46993.13    950.84 o 
  -5   4   6    79545.84    76108.34   1217.17 o 
  -2   4   6    42457.41    40869.43    734.38 o 
   1   4   6   113793.35   119021.26   1890.12 o 
   4   4   6    68884.04    70203.79   1259.15 o 
  -7   5   6    42035.96    41184.39    852.27 o 
  -4   5   6   105656.95   103589.00   1627.15 o 
  -1   5   6   179191.66   183449.55   2520.23 o 
   2   5   6    61696.38    66273.30   1272.23 o 
   5   5   6    15356.56    15034.99    687.30 o 
  -9   6   6    41673.73    40558.21   1059.67 o 
  -6   6   6    42552.79    38357.58    800.81 o 
  -3   6   6    33544.83    31350.92    682.18 o 
   0   6   6    16177.40    17269.35    582.48 o 
   3   6   6    44339.03    45628.65   1056.42 o 
   6   6   6    12337.29    13815.17    858.54 o 
 -11   7   6    27835.81    29809.39   1468.87 o 
  -8   7   6    45669.49    41738.23   1265.35 o 
  -5   7   6    51164.37    49753.42   1197.15 o 
  -2   7   6    57280.17    56870.22   1064.42 o 
   1   7   6    32465.69    32621.42    863.74 o 
   4   7   6    17924.68    20095.84    835.09 o 
   7   7   6    12549.17    14460.78   2160.25 o 
 -13   8   6     7063.79     7152.10    998.14 o 
 -10   8   6    25640.92    25547.63   1095.80 o 
  -7   8   6    28133.28    25300.33    978.52 o 
  -4   8   6    40103.25    38544.32    973.68 o 
  -1   8   6    26603.13    26562.78    915.84 o 
   2   8   6    20997.53    21038.36    909.66 o 
   5   8   6    18053.24    18329.17    918.40 o 
   8   8   6     6118.75     5814.53   1042.74 o 
 -15   9   6     3679.07     3170.95    840.54 o 
 -12   9   6    36044.58    36137.25   1799.78 o 
  -9   9   6    14674.81    16088.55    914.93 o 
  -6   9   6    27844.87    28289.42    936.27 o 
  -3   9   6    46316.70    46384.43   1131.03 o 
   0   9   6    22545.38    22862.46    919.90 o 
   3   9   6    20240.97    21667.38   1030.36 o 
   6   9   6     5200.26     3994.67   1198.44 o 
   9   9   6     3522.47     2135.01   1314.01 o 
 -17  10   6     3352.62     2114.67    973.73 o 
 -14  10   6     6718.38     7546.71   1063.17 o 
 -11  10   6    19812.51    19983.88   1441.37 o 
  -8  10   6    19649.92    19501.32    891.35 o 
  -5  10   6    44189.28    42133.75   1128.47 o 
  -2  10   6    10438.17    10958.54    822.82 o 
   1  10   6    24521.06    23590.82   1041.59 o 
   4  10   6     6386.98     6535.06    856.52 o 
   7  10   6     3591.03     3227.39    974.92 o 
 -16  11   6     9916.29    10867.19   1384.91 o 
 -13  11   6     9762.33    12338.95   1728.32 o 
 -10  11   6    17125.23    16715.73    901.89 o 
  -7  11   6    48848.00    45003.05   1332.37 o 
  -4  11   6    11259.51    11754.62    698.39 o 
  -1  11   6    16823.99    18437.73   1107.21 o 
   2  11   6    19531.93    18563.07   1209.75 o 
   5  11   6     3244.48     2670.78    818.28 o 
 -15  12   6     4549.04     3418.85   1225.08 o 
 -12  12   6    14759.67    13931.97   1331.93 o 
  -9  12   6    18497.19    20500.49   1013.25 o 
  -6  12   6    12659.06    14506.98    809.96 o 
  -3  12   6    16260.42    16226.71   1340.40 o 
   0  12   6    16045.78    17123.62   1192.84 o 
   3  12   6     7174.08     4545.49    937.89 o 
 -17  13   6     3597.76     3509.68   2147.35 o 
 -14  13   6     4717.20     5157.13   1147.12 o 
 -11  13   6     3158.88     3831.58    626.53 o 
  -8  13   6     9017.13     9126.65    737.02 o 
  -5  13   6    28913.84    30302.87   1313.48 o 
  -2  13   6     4329.44     5051.10    811.87 o 
   1  13   6     5158.22     5762.90   2599.74 o 
   4  13   6     5261.93     5307.96   1462.07 o 
 -16  14   6     2797.37     1595.21   1062.59 o 
 -13  14   6     9074.50     8342.03   1351.33 o 
 -10  14   6     6774.69     7796.22    813.79 o 
  -7  14   6     8828.16    10084.40    911.24 o 
  -4  14   6     9570.71     9650.22   1165.57 o 
  -1  14   6     6166.03     7695.25   2091.82 o 
   2  14   6     3684.61     2553.08   1271.78 o 
 -15  15   6     3550.48     4203.07   1821.60 o 
 -12  15   6     5362.18     5812.10    812.24 o 
  -9  15   6     7632.37     8088.33    895.23 o 
  -6  15   6     9640.44    10388.25    991.84 o 
  -3  15   6     6234.95     7051.29   1196.07 o 
   0  15   6     2316.48     1566.23   1169.95 o 
 -14  16   6     3708.64     4327.83   1158.53 o 
 -11  16   6     8426.36    10012.74   1188.89 o 
  -8  16   6     4325.09     5069.75    831.04 o 
  -5  16   6     7372.27     7095.83   1166.97 o 
  -2  16   6     2961.42     1176.43   1066.73 o 
 -13  17   6     2803.05     2667.47   1286.03 o 
 -10  17   6     3594.44     3329.46   1026.29 o 
  -7  17   6     2904.31     1667.37   1271.38 o 
  -4  17   6     3591.14     6103.77   1882.08 o 
 -12  18   6     3728.95     2388.45   1425.57 o 
  -9  18   6     1924.65     1874.81   1079.55 o 
  -1   1   7    22663.77    22120.56    730.63 o 
  -3   2   7     7103.36     8570.92    566.27 o 
   0   2   7    45247.77    43344.85   1107.30 o 
  -5   3   7    28687.30    25243.36    710.16 o 
  -2   3   7    54676.81    48761.70    814.34 o 
   1   3   7   112302.62   105231.34   1664.21 o 
  -7   4   7    44694.66    43067.10    875.61 o 
  -4   4   7    69214.40    65484.82   1061.09 o 
  -1   4   7    24261.83    22527.18    522.15 o 
   2   4   7    33786.18    30530.59    869.38 o 
  -9   5   7     1518.97      844.48    257.36 o 
  -6   5   7    25375.02    22263.75    623.82 o 
  -3   5   7    17878.71    15938.40    681.68 o 
   0   5   7    77246.36    74860.88   1343.86 o 
   3   5   7     6197.31     5041.89    472.42 o 
 -11   6   7     7357.50     7859.84    656.62 o 
  -8   6   7    14460.61    14833.13    745.16 o 
  -5   6   7    35817.84    35871.96    929.00 o 
  -2   6   7    10004.65     8705.58    392.71 o 
   1   6   7     8405.13     7491.92    457.63 o 
   4   6   7     6226.53     6862.35    785.63 o 
 -13   7   7     3104.54     3234.92    877.70 o 
 -10   7   7    16272.40    15594.23    972.53 o 
  -7   7   7    11854.05    12034.80    710.74 o 
  -4   7   7    17172.63    17399.10    562.05 o 
  -1   7   7    21116.85    19832.98    608.69 o 
   2   7   7     7421.52     7058.58    501.35 o 
   5   7   7     4867.06     5040.39    515.80 o 
 -15   8   7     2412.21     1728.05    752.22 o 
 -12   8   7    21528.43    22005.28   1416.03 o 
  -9   8   7    15554.51    15520.78   1704.65 o 
  -6   8   7    23418.03    23938.64    827.53 o 
  -3   8   7    10462.62     9879.26    499.54 o 
   0   8   7    10542.40     9235.34    530.44 o 
   3   8   7     8151.61     8784.42    680.07 o 
   6   8   7     6202.24     6275.51   1130.46 o 
 -17   9   7     1808.77     2240.56    920.65 o 
 -14   9   7     5414.19     4303.13    930.60 o 
 -11   9   7     8379.26     8752.91   1489.33 o 
  -8   9   7     2442.93     2396.49    446.27 o 
  -5   9   7    12140.63    13813.10    657.45 o 
  -2   9   7     7925.81     8635.36    564.80 o 
   1   9   7     7658.72     7067.75    613.26 o 
   4   9   7     6451.74     6012.59    706.26 o 
   7   9   7     2270.24      665.91    880.84 o 
 -16  10   7     2182.99     1720.23    940.51 o 
 -13  10   7     4483.01     5423.78    960.73 o 
 -10  10   7     7879.91     7021.39    813.18 o 
  -7  10   7     2422.76     2899.45    473.27 o 
  -4  10   7    24722.76    25744.06    891.34 o 
  -1  10   7    10102.05     9556.37    799.05 o 
   2  10   7    14460.65    14533.29   1217.72 o 
   5  10   7     2008.42     2222.15    644.96 o 
   8  10   7     2243.41     3785.75   1675.93 o 
 -15  11   7      310.70      144.38    752.65 o 
 -12  11   7     5437.26     5850.12    970.47 o 
  -9  11   7    12898.13    13790.51    828.66 o 
  -6  11   7     2166.96     2620.41    437.80 o 
  -3  11   7    16234.42    15677.28   1029.27 o 
   0  11   7    10254.66    11378.32    949.35 o 
   3  11   7     4099.98     3705.26    927.13 o 
   6  11   7      307.46     -404.04    675.95 o 
 -17  12   7     1390.71     1395.44    933.86 o 
 -14  12   7     2262.12     2432.23    881.56 o 
 -11  12   7     5386.20     5326.83    638.80 o 
  -8  12   7    21164.76    23903.24   1090.74 o 
  -5  12   7    14957.35    15636.00    839.81 o 
  -2  12   7     2328.79     2045.78    609.50 o 
   1  12   7     6707.45     6738.47   1073.63 o 
   4  12   7     2173.49     1549.40   1008.75 o 
 -16  13   7     2737.74     2975.94   1030.47 o 
 -13  13   7     1263.37     1138.86    842.66 o 
 -10  13   7     4300.15     5140.61    708.39 o 
  -7  13   7     7064.88     7778.40    702.25 o 
  -4  13   7     2185.82     1649.73    711.38 o 
  -1  13   7     1524.92     1217.83    753.73 o 
   2  13   7     1161.16     1055.49    988.48 o 
 -15  14   7     2690.11     2884.36   1042.29 o 
 -12  14   7     3170.20     1981.51    693.83 o 
  -9  14   7     2136.64     1002.99    498.94 o 
  -6  14   7     2809.62     2430.06    602.88 o 
  -3  14   7     1017.80     1010.96    823.72 o 
   0  14   7     2218.21     2662.36   1162.22 o 
 -14  15   7      969.25      406.41    931.19 o 
 -11  15   7     2447.45     2263.17    653.09 o 
  -8  15   7     1795.81     2074.77    634.12 o 
  -5  15   7     3127.75     3922.36    897.85 o 
  -2  15   7     1081.81     1111.55   1080.68 o 
   1  15   7     1603.28     2022.42   1646.62 o 
 -13  16   7     3144.05     2974.75   1126.73 o 
 -10  16   7     1744.02     2775.52    722.40 o 
  -7  16   7     2509.03     3897.88    887.38 o 
  -4  16   7     4130.97     5587.93   2331.65 o 
 -12  17   7      984.56     1546.76    831.89 o 
  -9  17   7     2158.88     3455.02    919.81 o 
  -6  17   7     2536.09     2235.74   1128.19 o 
 -11  18   7      649.15     -891.73    891.73 o 
  -8  18   7     2061.20      341.66   1109.46 o 
   0   1   8    37253.86    38596.91    821.85 o 
  -2   2   8    26018.77    24834.16    667.30 o 
   1   2   8     1143.27      918.25    220.42 o 
  -4   3   8     2747.11     2389.88    303.88 o 
  -1   3   8    62512.68    65796.42   1035.01 o 
   2   3   8     1940.74     2402.55    332.44 o 
  -6   4   8      499.35      -13.84    195.86 o 
  -3   4   8    10598.22    10752.36    389.70 o 
   0   4   8    39264.59    42076.86    807.61 o 
   3   4   8     4762.48     4902.61    360.15 o 
  -8   5   8    16884.32    16855.47    639.53 o 
  -5   5   8       34.90     -185.14    185.14 o 
  -2   5   8     9737.57    10424.41    405.12 o 
   1   5   8    28685.92    30541.07    773.79 o 
   4   5   8     1214.33      794.76    263.33 o 
 -10   6   8     6957.16     7629.78    604.53 o 
  -7   6   8      301.38      118.11    221.02 o 
  -4   6   8    35697.04    33928.03    767.49 o 
  -1   6   8     7012.54     6368.92    369.32 o 
   2   6   8    12717.90    12695.47    645.12 o 
   5   6   8     3065.09     2676.67    408.30 o 
 -12   7   8       16.12      117.76    533.42 o 
  -9   7   8    11368.15    10945.15    748.33 o 
  -6   7   8    12972.81    13167.75    630.34 o 
  -3   7   8     2422.65     2321.67    300.39 o 
   0   7   8     1276.50     1365.06    298.83 o 
   3   7   8     4060.53     4515.06    505.14 o 
   6   7   8     1155.52      721.67    548.45 o 
 -14   8   8      369.06       48.25    714.77 o 
 -11   8   8     4643.08     4683.81   1064.85 o 
  -8   8   8     2633.35     2206.46    448.01 o 
  -5   8   8     7133.29     6125.27    495.53 o 
  -2   8   8     6578.75     5898.34    407.47 o 
   1   8   8     2459.48     3033.13    380.80 o 
   4   8   8     2628.94     2451.67    593.87 o 
   7   8   8      258.40      596.68    600.85 o 
 -16   9   8      667.59      373.69   1165.08 o 
 -13   9   8      786.58     1696.79   1021.16 o 
 -10   9   8     2416.91     2094.47    501.05 o 
  -7   9   8     1164.83     1107.83    366.07 o 
  -4   9   8     1510.82     1246.52    403.58 o 
  -1   9   8      145.40      764.23    287.41 o 
   2   9   8     1371.95      943.43    408.49 o 
   5   9   8      908.72      521.68    872.29 o 
   8   9   8      263.77      -16.01    727.13 o 
 -15  10   8      569.99     1696.51    816.95 o 
 -12  10   8     1372.27      564.35    667.25 o 
  -9  10   8     1831.34     1899.42    505.49 o 
  -6  10   8     5017.88     5428.73    523.35 o 
  -3  10   8      223.84      -76.05    304.58 o 
   0  10   8     1515.21     1866.94    836.33 o 
   3  10   8     2565.27     2477.80    873.06 o 
   6  10   8      319.73     -260.27    623.52 o 
 -17  11   8     1253.81     1640.31    908.12 o 
 -14  11   8      252.10      344.13    722.97 o 
 -11  11   8      909.54      633.30    588.79 o 
  -8  11   8     4016.80     4289.55    562.90 o 
  -5  11   8     1387.36     1186.06    383.76 o 
  -2  11   8     5547.67     5506.16    713.75 o 
   1  11   8     1218.62     2070.06    775.91 o 
   4  11   8     1276.45     1572.86    764.11 o 
   7  11   8     1084.59     1942.74   1320.69 o 
 -16  12   8      642.70      554.34    894.53 o 
 -13  12   8     1584.48      744.90    795.95 o 
 -10  12   8     1118.42      947.48    480.16 o 
  -7  12   8       94.39      119.93    379.37 o 
  -4  12   8     6996.94     7489.15   1011.46 o 
  -1  12   8      446.39      570.23    573.51 o 
   2  12   8      218.82     1829.43    955.85 o 
   5  12   8      302.66      619.26    958.26 o 
 -15  13   8      237.50     -843.41    843.41 o 
 -12  13   8     1985.89     1909.20    665.82 o 
  -9  13   8     1528.66     2146.11    541.73 o 
  -6  13   8     1899.42     2235.93    641.44 o 
  -3  13   8     3023.72     3492.07    698.63 o 
   0  13   8      761.53     1084.75    768.99 o 
   3  13   8      626.22      348.27    768.81 o 
 -14  14   8      764.86     1391.29   1006.85 o 
 -11  14   8      144.41      147.79    559.08 o 
  -8  14   8     1099.89     1113.65    504.25 o 
  -5  14   8      523.37      476.95    508.63 o 
  -2  14   8      258.26     -105.22    708.09 o 
   1  14   8      291.54     -997.36    997.36 o 
 -13  15   8      144.64     -121.62    880.54 o 
 -10  15   8     2128.92     1914.60    593.54 o 
  -7  15   8     1807.65     1940.23    633.52 o 
  -4  15   8     1646.42     1684.45   1043.66 o 
  -1  15   8      816.69     1461.75   1118.49 o 
 -12  16   8      215.81     -331.79    698.48 o 
  -9  16   8      407.81      125.44    569.30 o 
  -6  16   8      196.39     -821.03   1212.44 o 
  -3  16   8      458.79     2380.88   1278.04 o 
 -14  17   8      635.35     4136.87   2099.54 o 
 -11  17   8      343.41      443.62    845.75 o 
  -8  17   8      376.27       78.41    762.46 o 
  -5  17   8      171.71     2077.94   1679.53 o 
 -10  18   8      158.87     3053.68   2028.08 o 
  -7  18   8       68.98      407.67   1542.78 o 
   0   0   9    74822.41    66820.32   3053.01 o 
   1   1   9    48364.43    42122.87    833.44 o 
  -1   2   9    11318.32    10511.77    293.57 o 
   2   2   9    26523.82    21500.00   1026.04 o 
  -3   3   9    64467.29    60356.79    983.19 o 
   0   3   9   157467.58   144350.47   2008.85 o 
   3   3   9    23532.18    22041.21    615.71 o 
  -5   4   9    19123.34    17842.90    575.49 o 
  -2   4   9   165303.25   166865.03   2303.68 o 
   1   4   9    50830.37    44773.41    929.62 o 
   4   4   9    35565.64    31452.40    827.36 o 
  -7   5   9    72060.77    72938.97   1421.81 o 
  -4   5   9   119079.07   123051.12   1926.00 o 
  -1   5   9   152722.06   147181.66   1992.73 o 
   2   5   9    48878.89    43484.29   1016.67 o 
   5   5   9    12781.54    12044.60    713.64 o 
  -9   6   9    35417.13    34601.53   1512.56 o 
  -6   6   9    50700.88    52861.03   1218.27 o 
  -3   6   9    34482.39    33587.38    750.74 o 
   0   6   9    32098.55    30199.75    789.21 o 
   3   6   9    21296.24    18804.36    678.88 o 
   6   6   9     9896.98     7594.07    821.26 o 
 -11   7   9    40874.71    39252.91   1670.43 o 
  -8   7   9    31771.57    30700.54   1115.55 o 
  -5   7   9    37188.26    38451.19   1162.31 o 
  -2   7   9    24761.13    23888.50    688.10 o 
   1   7   9    22697.31    21803.98    737.33 o 
   4   7   9    10993.32     9653.46    811.21 o 
   7   7   9    10745.01     7035.99   1255.05 o 
 -13   8   9     6793.13     6812.14   1288.77 o 
 -10   8   9    19969.46    19243.73   1000.64 o 
  -7   8   9    12629.76    12504.84    662.83 o 
  -4   8   9    34021.75    36940.04    975.61 o 
  -1   8   9    24486.46    24903.20    790.99 o 
   2   8   9    17818.35    18661.29    942.31 o 
   5   8   9    22862.97    20858.76   1270.99 o 
   8   8   9     6059.53     6392.37   1463.56 o 
 -15   9   9     5916.13     6098.14   1518.65 o 
 -12   9   9    14864.88    14123.93   1231.81 o 
  -9   9   9    12179.53    12433.04    749.55 o 
  -6   9   9    20586.74    21491.43    876.10 o 
  -3   9   9    18732.72    18503.39    766.20 o 
   0   9   9    22540.54    22565.84    927.74 o 
   3   9   9    22592.57    23148.77   1327.89 o 
   6   9   9     3867.83     3443.66   1001.65 o 
 -17  10   9     4441.22     3167.18    980.23 o 
 -14  10   9     4240.80     3926.38    921.54 o 
 -11  10   9    20571.19    20581.32   1180.11 o 
  -8  10   9    14870.61    17853.08   1186.22 o 
  -5  10   9    21234.07    22191.27    880.24 o 
  -2  10   9    29807.24    29188.02   1046.26 o 
   1  10   9    19121.99    18161.96   1319.36 o 
   4  10   9     4598.43     4590.25    669.61 o 
   7  10   9     2559.27     2463.32    807.83 o 
 -16  11   9     5009.80     5427.42   1183.04 o 
 -13  11   9     4827.20     4154.15    944.07 o 
 -10  11   9    13815.58    14222.97    867.63 o 
  -7  11   9    30982.39    33111.41   1098.50 o 
  -4  11   9    16598.33    16529.41    817.90 o 
  -1  11   9     7925.44     9717.54    896.56 o 
   2  11   9     9143.79     6835.72   1038.09 o 
   5  11   9     2517.78     1475.10    902.90 o 
 -15  12   9     3180.37     2618.63   1069.31 o 
 -12  12   9    20800.64    20366.58   1524.98 o 
  -9  12   9    21452.30    21536.60   1060.45 o 
  -6  12   9     7546.40     6629.14    647.08 o 
  -3  12   9    22311.13    22591.26   1233.47 o 
   0  12   9     8640.00     8042.78   1098.48 o 
   3  12   9     6635.94     5938.06   1415.03 o 
 -14  13   9     2899.84     4859.68   1106.28 o 
 -11  13   9     6874.59     6955.40    889.65 o 
  -8  13   9     7084.15     8434.87    721.52 o 
  -5  13   9    17704.71    18250.97   1085.16 o 
  -2  13   9     5488.99     4787.69    931.05 o 
   1  13   9     4472.01     4148.04   2410.05 o 
 -16  14   9     3765.80     2468.65   1939.66 o 
 -13  14   9     5237.38     4389.98   1844.16 o 
 -10  14   9    10536.60    10853.08   1078.98 o 
  -7  14   9     7172.77     8782.26    883.04 o 
  -4  14   9     7651.70     6898.80   1069.83 o 
  -1  14   9     5500.43     5386.12   1322.57 o 
   2  14   9     4166.11     4278.63   1483.92 o 
 -15  15   9     3125.60     3064.09   1122.24 o 
 -12  15   9     3499.84     3939.68    835.69 o 
  -9  15   9     6834.43     7432.48    800.85 o 
  -6  15   9     9360.84    10050.53    971.01 o 
  -3  15   9     3960.58     3071.49   1199.15 o 
   0  15   9     3785.58     4278.05   2543.45 o 
 -14  16   9     3218.27     2708.38   1210.68 o 
 -11  16   9     5445.57     4370.27    816.54 o 
  -8  16   9     3936.87     4065.58    788.96 o 
  -5  16   9     6193.90     8092.44   1487.03 o 
  -2  16   9     2056.70     3726.13   1307.09 o 
 -13  17   9     1900.99     1685.75    994.65 o 
 -10  17   9     3173.96     3687.14   1101.04 o 
  -7  17   9     3332.88     4438.69   2144.78 o 
  -4  17   9     2308.20     1449.21   1651.25 o 
  -1   1  10    18370.97    13286.92    356.68 o 
  -3   2  10    24877.72    21726.08    986.76 o 
   0   2  10    12296.76    10422.77    378.74 o 
  -5   3  10     8269.71    10104.88   1192.27 o 
  -2   3  10    28344.85    26283.88    537.87 o 
   1   3  10    53205.52    53027.41    994.74 o 
  -7   4  10    23035.21    26500.69    770.14 o 
  -4   4  10    96312.05    94319.86   1454.09 o 
  -1   4  10    17521.19    16204.12    474.73 o 
   2   4  10    28191.07    29173.27    894.79 o 
  -9   5  10    13358.33    15031.30    669.17 o 
  -6   5  10    36044.10    38813.73    922.57 o 
  -3   5  10    39022.47    37244.48    958.72 o 
   0   5  10    59079.63    60486.14   1185.80 o 
   3   5  10    16960.04    20504.62    681.83 o 
 -11   6  10     5103.90     6657.44    754.57 o 
  -8   6  10     7894.05     8958.00    517.40 o 
  -5   6  10    36863.46    39679.31    876.87 o 
  -2   6  10      194.77      271.94    199.57 o 
   1   6  10    16237.94    18692.20    662.14 o 
   4   6  10     7920.72     8324.66    609.98 o 
 -13   7  10     4699.82     4289.68    801.63 o 
 -10   7  10    18400.50    17836.13    985.10 o 
  -7   7  10     9485.15     9628.35    858.17 o 
  -4   7  10    35719.29    39758.23    946.22 o 
  -1   7  10    15891.12    18690.21    923.48 o 
   2   7  10     5042.04     6224.77    472.82 o 
   5   7  10     9782.87     8743.67    738.10 o 
 -15   8  10     2119.49     2423.87    848.79 o 
 -12   8  10    16204.03    14427.69   1487.58 o 
  -9   8  10     1322.07     1222.07    447.21 o 
  -6   8  10    10389.44    11541.08    652.74 o 
  -3   8  10    13148.48    13680.71    877.89 o 
   0   8  10     6203.89     6321.89    493.90 o 
   3   8  10    13269.82    12957.17   1145.31 o 
   6   8  10     3300.88     2482.81    695.03 o 
 -17   9  10     2294.88     3134.22    988.32 o 
 -14   9  10     7353.64     4880.29    979.19 o 
 -11   9  10    10324.26     9783.03   1182.78 o 
  -8   9  10     6323.46     7101.84    731.67 o 
  -5   9  10    21194.35    22822.00    832.73 o 
  -2   9  10    16463.40    19491.42    802.04 o 
   1   9  10     6892.05     8728.27    785.56 o 
   4   9  10     6802.63     6069.64    809.33 o 
   7   9  10     2383.99     1198.68    810.16 o 
 -16  10  10     1767.70     2117.74    894.11 o 
 -13  10  10     1463.95      690.66   1138.11 o 
 -10  10  10     4737.40     4477.25    786.10 o 
  -7  10  10     3388.63     4085.81    535.89 o 
  -4  10  10     7987.30     8741.19    646.13 o 
  -1  10  10     5738.63     7116.48    835.07 o 
   2  10  10     6856.75     7303.22    899.55 o 
   5  10  10     1894.23     2196.82   1003.07 o 
 -15  11  10     1333.35      708.20    836.70 o 
 -12  11  10     8880.89     9883.39   1197.58 o 
  -9  11  10    11225.31    11502.72    787.09 o 
  -6  11  10     1054.09     1310.35    405.79 o 
  -3  11  10    37895.98    38850.83   1168.60 o 
   0  11  10     7423.67     9721.14   1106.86 o 
   3  11  10     2046.38     1653.75   1037.94 o 
 -14  12  10      994.47      418.97    856.86 o 
 -11  12  10    10893.29    12050.15   1021.29 o 
  -8  12  10    17565.70    18118.83   1031.33 o 
  -5  12  10     6872.41     6152.27    646.91 o 
  -2  12  10     4668.95     4768.89   1178.93 o 
   1  12  10     5631.95     5746.98   1035.75 o 
   4  12  10     1795.49     2119.16   2510.55 o 
 -16  13  10     3210.33     2267.05   2205.06 o 
 -13  13  10     1094.22      743.65   1038.27 o 
 -10  13  10    13475.47    12763.88   1059.17 o 
  -7  13  10     5036.23     5218.06    630.99 o 
  -4  13  10     6243.54     8633.88   1981.83 o 
  -1  13  10     2177.18     2593.26    863.09 o 
   2  13  10     2450.04     2506.34   1114.13 o 
 -15  14  10     2521.00     3807.50   1154.86 o 
 -12  14  10     3738.45     3682.14    800.35 o 
  -9  14  10     2071.69     2398.59    549.85 o 
  -6  14  10     1018.13      857.04    555.39 o 
  -3  14  10     2263.15     1016.28    834.05 o 
   0  14  10     1200.10      975.33   1043.86 o 
 -14  15  10     1002.38     1264.08   1024.91 o 
 -11  15  10     1066.72     1240.58    644.77 o 
  -8  15  10     2740.19     2303.45    668.85 o 
  -5  15  10     2722.11     1847.96    810.88 o 
  -2  15  10     1161.74     1567.27   1114.05 o 
   1  15  10     1727.68     1438.93   1572.08 o 
 -13  16  10     2261.31     4177.70   1212.27 o 
 -10  16  10     1667.33     2240.80    803.08 o 
  -7  16  10     2847.06     2227.72    823.37 o 
  -4  16  10     1931.30     1978.06   1202.72 o 
 -12  17  10     1650.26     1040.67    822.84 o 
  -9  17  10     1673.96     1831.78    985.51 o 
  -6  17  10     3223.32     3009.47   2078.97 o 
 -11  18  10      690.63     -854.41   1510.91 o 
   0   1  11      111.73      200.65    159.69 o 
  -2   2  11      466.78      186.65    143.26 o 
   1   2  11     5365.97     4637.71    387.29 o 
  -4   3  11     1404.44     1043.09    202.36 o 
  -1   3  11    20844.96    20961.76    482.80 o 
   2   3  11     2456.78     2461.62    342.26 o 
  -6   4  11       98.63      314.04    289.21 o 
  -3   4  11    11878.93    12505.39    434.77 o 
   0   4  11     1130.40     1333.14    224.06 o 
   3   4  11       82.29      -59.03    198.91 o 
  -8   5  11     4022.22     3380.33    468.85 o 
  -5   5  11      252.51     -132.16    181.08 o 
  -2   5  11       90.20      181.24    190.69 o 
   1   5  11      997.87     1251.83    255.66 o 
   4   5  11      912.59      769.09    349.17 o 
 -10   6  11      216.91      379.49    368.97 o 
  -7   6  11     1369.89     1773.21    294.05 o 
  -4   6  11     1168.37     1016.70    238.93 o 
  -1   6  11    39456.94    41510.29    897.27 o 
   2   6  11     1367.94      819.27    284.31 o 
   5   6  11      648.67      -89.61    352.66 o 
 -12   7  11       59.39     -124.92    483.81 o 
  -9   7  11    18745.12    19715.52   1004.78 o 
  -6   7  11     3678.81     4338.85    437.17 o 
  -3   7  11      868.25     1368.93    268.93 o 
   0   7  11     3782.97     3890.16    398.04 o 
   3   7  11     2402.95     1887.04    487.83 o 
   6   7  11     4529.39     3812.30    739.34 o 
 -14   8  11      350.57     -595.98    595.98 o 
 -11   8  11      233.25     -128.09    630.27 o 
  -8   8  11     1526.86     1258.36    446.83 o 
  -5   8  11     1077.68     1409.89    329.07 o 
  -2   8  11    12101.63    13191.19    568.11 o 
   1   8  11      632.83      625.99    361.71 o 
   4   8  11       69.25      952.86    508.55 o 
   7   8  11      255.78     -649.90    649.90 o 
 -16   9  11      243.70      191.07    865.13 o 
 -13   9  11      672.93      178.03    602.97 o 
 -10   9  11     4184.33     3788.44    976.80 o 
  -7   9  11      659.61      974.19    739.21 o 
  -4   9  11     1376.10     1560.32    338.49 o 
  -1   9  11      155.45      242.26    347.79 o 
   2   9  11      454.42      512.79    471.48 o 
   5   9  11      814.50      430.28    613.49 o 
   8   9  11       18.34      942.87    865.48 o 
 -15  10  11      809.81      639.08    773.70 o 
 -12  10  11        8.60       39.62    638.63 o 
  -9  10  11     7274.60     6542.54    733.31 o 
  -6  10  11       82.63      580.91    324.44 o 
  -3  10  11     1236.84     1182.67    384.52 o 
   0  10  11     4024.54     4206.19    932.52 o 
   3  10  11      138.79     -247.70    599.41 o 
   6  10  11      166.84     -615.17    615.17 o 
 -14  11  11      242.71     -603.57    767.86 o 
 -11  11  11      239.57     -120.90    473.94 o 
  -8  11  11     2362.86     1777.90    459.24 o 
  -5  11  11      121.51      317.13    375.07 o 
  -2  11  11     2743.12     3697.99    783.32 o 
   1  11  11      772.71     1611.24    705.17 o 
   4  11  11      883.17     1238.32   1257.31 o 
 -16  12  11      153.22     -147.09    794.65 o 
 -13  12  11      346.95      289.71    785.65 o 
 -10  12  11      915.18      769.03    559.08 o 
  -7  12  11     1855.70     1667.89    482.96 o 
  -4  12  11      451.18     -234.16    468.15 o 
  -1  12  11      137.72      301.20    695.83 o 
   2  12  11      368.93      623.74    787.47 o 
 -15  13  11       88.55      604.99    907.98 o 
 -12  13  11     1479.20     1137.26    745.21 o 
  -9  13  11       28.79      818.68    515.09 o 
  -6  13  11     4398.10     3740.09    584.99 o 
  -3  13  11      183.93     -194.34    650.91 o 
   0  13  11      852.09      961.02    826.85 o 
   3  13  11      303.18     3568.80   1819.36 o 
 -14  14  11      432.70     2172.79   1044.77 o 
 -11  14  11       11.87     -374.64    725.29 o 
  -8  14  11     2266.41     2422.55    555.70 o 
  -5  14  11     1239.91      483.16    638.91 o 
  -2  14  11      153.53      694.92    824.77 o 
   1  14  11      279.31     1911.62   1364.65 o 
 -13  15  11     1499.62     2247.11   1189.29 o 
 -10  15  11     1878.93     1745.95    658.18 o 
  -7  15  11      986.93     1216.90    749.87 o 
  -4  15  11       92.74      832.42    834.71 o 
  -1  15  11      417.26     1286.55   1252.75 o 
 -12  16  11        3.90      766.44    740.91 o 
  -9  16  11      609.73     1505.23    767.05 o 
  -6  16  11       64.73      720.50    877.33 o 
  -3  16  11      114.09     1158.99   1262.70 o 
 -11  17  11       70.76     -221.05    801.36 o 
  -8  17  11        4.47      491.12    971.95 o 
  -5  17  11      203.56    -1452.30   1452.30 o 
   0   0  12    29606.40    23498.23    977.91 o 
   1   1  12    47258.14    39201.39    898.59 o 
  -1   2  12    77626.25    70219.07   1108.58 o 
   2   2  12    51262.94    49881.20   1181.71 o 
  -3   3  12    82646.43    77540.91   1099.33 o 
   0   3  12    19742.55    18060.01    593.88 o 
   3   3  12    38976.53    41271.65   1791.74 o 
  -5   4  12    34046.68    34322.14    747.31 o 
  -2   4  12   125292.56   126547.59   1876.24 o 
   1   4  12    21407.63    22893.12    617.69 o 
   4   4  12    24402.92    26525.58    915.32 o 
  -7   5  12    41282.80    43820.61   1205.96 o 
  -4   5  12    47672.67    46025.86   1283.84 o 
  -1   5  12    58100.41    60424.86   1635.46 o 
   2   5  12    15064.14    17842.90    767.97 o 
   5   5  12     5438.44     6385.63    525.98 o 
  -9   6  12    48232.66    48823.49   1385.06 o 
  -6   6  12    39488.27    37723.77   1032.13 o 
  -3   6  12    29010.77    27452.48    699.13 o 
   0   6  12    98220.47   105452.34   1853.96 o 
   3   6  12    15301.27    17618.34   1068.23 o 
   6   6  12    13248.04    12932.76   1045.84 o 
 -11   7  12    20639.78    20662.25   1026.40 o 
  -8   7  12    36734.30    36494.32   1249.23 o 
  -5   7  12    27529.33    25805.32    795.39 o 
  -2   7  12    19845.15    21972.38    671.69 o 
   1   7  12    13560.47    16736.12    809.30 o 
   4   7  12    13475.74    15600.32   1313.84 o 
   7   7  12     8071.53     6868.49    931.75 o 
 -13   8  12    14200.09    11974.22   1534.90 o 
 -10   8  12    12871.39    12768.08    921.93 o 
  -7   8  12    18625.11    19667.04    880.08 o 
  -4   8  12    33714.07    31921.68    989.73 o 
  -1   8  12    30627.13    34377.66    946.93 o 
   2   8  12    21116.68    23646.61   1164.62 o 
   5   8  12    13447.64    12157.52   1234.28 o 
   8   8  12     5670.71     5830.20   1135.49 o 
 -15   9  12     5951.37     8256.32   2144.63 o 
 -12   9  12     2606.56     1908.38    713.94 o 
  -9   9  12    11610.31    11860.08    880.35 o 
  -6   9  12    18321.41    19145.73    951.86 o 
  -3   9  12     3922.94     4345.11    473.52 o 
   0   9  12    23847.86    30353.28   1107.36 o 
   3   9  12    11067.06    12781.95   1009.82 o 
   6   9  12     5294.78     5804.93    898.25 o 
 -17  10  12     3149.69     4093.17   1608.58 o 
 -14  10  12     4283.93     3939.02    923.97 o 
 -11  10  12    14790.10    14266.16   1021.93 o 
  -8  10  12    12505.57    11555.59    886.10 o 
  -5  10  12    13257.10    14978.42    849.35 o 
  -2  10  12    55536.48    51890.49   1667.88 o 
   1  10  12     7883.24     8020.27   1000.87 o 
   4  10  12     5487.99     5105.63   1443.75 o 
   7  10  12     2575.40     1640.97   1680.04 o 
 -16  11  12     2347.65     3687.76   1004.64 o 
 -13  11  12     5442.19     5325.36   1305.73 o 
 -10  11  12    20331.07    20052.57   1178.62 o 
  -7  11  12    11154.38    12250.74    756.31 o 
  -4  11  12    16814.24    18105.17    867.31 o 
  -1  11  12    10636.67    11267.69   1150.17 o 
   2  11  12     5290.24     4950.45    934.37 o 
   5  11  12     3167.98     4397.67   1157.39 o 
 -15  12  12     3026.12     3338.46   1025.69 o 
 -12  12  12    11019.13    10987.09   1017.55 o 
  -9  12  12    11803.60    11656.74   1001.73 o 
  -6  12  12    12153.62    13135.78   1058.42 o 
  -3  12  12     9118.77     7493.38    999.18 o 
   0  12  12     4576.16     4908.03    978.47 o 
   3  12  12     3044.14     4201.48   1067.38 o 
 -14  13  12     3425.33     4344.83   1133.81 o 
 -11  13  12     6304.39     6847.82    913.10 o 
  -8  13  12     9402.79     9363.92    875.27 o 
  -5  13  12     8160.70     9945.47   1241.92 o 
  -2  13  12     4569.24     5136.77    991.67 o 
   1  13  12     5055.99     3200.00   1310.06 o 
 -13  14  12     3959.92     3006.76   1097.14 o 
 -10  14  12     7680.43     6585.59    854.04 o 
  -7  14  12     4528.53     4714.19    732.81 o 
  -4  14  12     5522.28     5024.65    978.68 o 
  -1  14  12     5564.12     7614.66   1228.30 o 
   2  14  12     4087.89     6925.80   2101.59 o 
 -15  15  12     2444.13     1876.94   1981.81 o 
 -12  15  12     5093.76     4209.91    882.78 o 
  -9  15  12     9686.50    10979.25   1058.74 o 
  -6  15  12     6954.30     8101.13   1060.54 o 
  -3  15  12     3486.07     3661.67   1005.51 o 
   0  15  12     5408.85     6430.68   1482.42 o 
 -14  16  12     1855.09     2641.90   1984.89 o 
 -11  16  12     2271.13     3054.87    813.02 o 
  -8  16  12     4657.61     3559.32   1566.09 o 
  -5  16  12     4437.81     4770.38   1084.13 o 
  -2  16  12     1411.06     4759.94   2089.25 o 
 -13  17  12     2453.69      615.66   1229.70 o 
 -10  17  12     2037.28     2809.97   2499.24 o 
  -7  17  12     2652.25      708.41   1958.68 o 
  -1   1  13    46492.28    51075.98    982.71 o 
  -3   2  13    25080.84    24555.71    851.45 o 
   0   2  13    31456.91    34517.41    740.94 o 
  -5   3  13    39192.49    34635.60    979.31 o 
  -2   3  13    59841.42    61100.57   1287.65 o 
   1   3  13    15457.92    14220.66    641.09 o 
  -7   4  13    21855.04    21531.90    857.83 o 
  -4   4  13    61065.98    61140.10   1086.85 o 
  -1   4  13     5680.97     5341.80    325.07 o 
   2   4  13    10938.59     9808.64    603.67 o 
  -9   5  13    33583.06    33680.05    988.96 o 
  -6   5  13    18308.72    18085.69    690.42 o 
  -3   5  13    48509.69    48957.57    879.12 o 
   0   5  13    30744.55    31622.88    792.91 o 
   3   5  13    11151.13    10039.50    987.91 o 
 -11   6  13    10084.63     9411.43    767.11 o 
  -8   6  13     3755.86     2620.81    589.14 o 
  -5   6  13    23901.72    21821.41   1115.70 o 
  -2   6  13    12531.69    11810.57    687.43 o 
   1   6  13    18363.85    16829.39    826.48 o 
   4   6  13     8173.15     9638.97    680.88 o 
 -13   7  13     8615.38     7828.67    926.13 o 
 -10   7  13    11180.83    12127.16    902.62 o 
  -7   7  13    23482.72    22929.45   1019.18 o 
  -4   7  13    23019.31    20218.18    661.89 o 
  -1   7  13    14255.12    13919.07    676.75 o 
   2   7  13    16550.14    17832.59   1120.36 o 
   5   7  13     8705.22     8228.78    903.06 o 
 -15   8  13     3219.31     2379.22    897.16 o 
 -12   8  13     2424.47     3673.23    849.91 o 
  -9   8  13     6910.73     7890.79    751.41 o 
  -6   8  13    11201.04    10931.36    618.12 o 
  -3   8  13    14244.46    15203.66    693.01 o 
   0   8  13    19075.73    20231.08   1141.11 o 
   3   8  13    12902.50    12574.48   1166.79 o 
   6   8  13     3138.43     3367.99   1157.70 o 
 -17   9  13     2360.10     1467.72   1295.50 o 
 -14   9  13     4107.16     3908.28    924.04 o 
 -11   9  13     5459.80     6026.50    721.75 o 
  -8   9  13    11618.83    11847.15   1287.48 o 
  -5   9  13    13552.47    12434.91    756.07 o 
  -2   9  13    21236.32    20899.80    987.79 o 
   1   9  13     1630.67      309.39    467.34 o 
   4   9  13     4271.55     4136.65   1051.46 o 
   7   9  13     2657.91     1186.34    786.98 o 
 -16  10  13     2019.12      642.24    971.83 o 
 -13  10  13     3482.97     2866.61    994.57 o 
 -10  10  13     3289.76     2813.64    592.30 o 
  -7  10  13     9606.65     9808.17    851.71 o 
  -4  10  13    10028.79     9939.82    654.00 o 
  -1  10  13    10986.04    11538.21    930.40 o 
   2  10  13     2598.44     1594.64    763.62 o 
   5  10  13     2980.59     1612.80    756.68 o 
 -15  11  13     2362.07     3330.43    972.85 o 
 -12  11  13     6659.87     5746.75   1039.70 o 
  -9  11  13    10215.05     9018.48   1070.29 o 
  -6  11  13     3363.33     3477.81    678.07 o 
  -3  11  13     9316.14     9164.14    788.00 o 
   0  11  13     4393.03     3197.01   1399.92 o 
   3  11  13     1664.31     1371.78    787.18 o 
   6  11  13     1905.25     2186.42   1980.78 o 
 -14  12  13     2493.94     3122.01   1024.81 o 
 -11  12  13     9455.91     8242.51    916.79 o 
  -8  12  13     6603.38     6083.37    702.93 o 
  -5  12  13     6580.99     6845.19   1172.00 o 
  -2  12  13     9819.38    10594.81   1607.23 o 
   1  12  13     3367.96     4117.52   1007.50 o 
   4  12  13     1636.57      149.30    983.00 o 
 -16  13  13     2032.57     1495.48   1950.45 o 
 -13  13  13     2085.18     1788.34    964.22 o 
 -10  13  13     9006.63     7646.86    825.10 o 
  -7  13  13     2327.18     1176.69    641.03 o 
  -4  13  13     6383.69     5429.44    956.99 o 
  -1  13  13     2702.74     1247.16    942.60 o 
   2  13  13     1747.59     1487.58   1025.41 o 
 -15  14  13     1643.57     -392.83   1165.09 o 
 -12  14  13     4027.98     3295.30    767.61 o 
  -9  14  13     4206.69     2658.58    637.62 o 
  -6  14  13     1297.30     2062.44    893.74 o 
  -3  14  13     4611.30     5584.72   1466.22 o 
   0  14  13     2290.27     1111.16    931.55 o 
 -14  15  13     1228.56     4022.45   1445.83 o 
 -11  15  13     1671.05      356.60    581.26 o 
  -8  15  13     4478.76     3430.70   1070.02 o 
  -5  15  13     2203.93      551.05    810.86 o 
  -2  15  13     1742.65     1956.86   1000.96 o 
 -13  16  13     1344.40       68.29    942.11 o 
 -10  16  13     1484.90     1629.82    819.46 o 
  -7  16  13     3615.54     3214.11   1133.05 o 
  -4  16  13      893.65     1222.00    962.08 o 
 -12  17  13     1640.90     1908.59   2135.01 o 
  -9  17  13     2430.18      359.86   1709.34 o 
  -6  17  13     1965.16     1383.41   1845.06 o 
   0   1  14      463.94      185.75    186.29 o 
  -2   2  14     3485.15     3947.15    261.53 o 
   1   2  14     4739.64     5218.02    349.74 o 
  -4   3  14    12392.68    13397.88    759.28 o 
  -1   3  14    16939.18    18414.56    465.74 o 
   2   3  14     7112.31     8137.28    558.97 o 
  -6   4  14     4861.69     5686.64    461.80 o 
  -3   4  14     4321.00     4049.49    337.26 o 
   0   4  14     5674.23     5725.27    431.82 o 
   3   4  14      387.77     1121.10    457.22 o 
  -8   5  14     7131.15     7995.71    670.08 o 
  -5   5  14     1338.05     1042.96    292.18 o 
  -2   5  14     3161.98     2767.65    298.45 o 
   1   5  14      526.36      468.03    303.68 o 
   4   5  14      336.35       -1.99    307.25 o 
 -10   6  14      184.10      294.31    410.18 o 
  -7   6  14     3838.43     3827.58    490.98 o 
  -4   6  14     2594.88     3738.64    397.10 o 
  -1   6  14     6492.13     7058.80    526.07 o 
   2   6  14     1572.64      798.84    358.07 o 
   5   6  14       89.42      829.90    579.15 o 
 -12   7  14      211.20      539.28    571.47 o 
  -9   7  14     1994.63     2643.63    557.26 o 
  -6   7  14      275.00      -28.17    654.14 o 
  -3   7  14      752.04      291.34    260.51 o 
   0   7  14     1338.50     1675.25    408.76 o 
   3   7  14      611.77      494.19    375.62 o 
   6   7  14     4400.34     4363.36    791.76 o 
 -14   8  14     1238.41     1537.33    761.54 o 
 -11   8  14      153.71      169.34    511.22 o 
  -8   8  14     4550.72     2710.53    748.18 o 
  -5   8  14      324.11       21.10    323.61 o 
  -2   8  14     2855.72     2437.22    446.17 o 
   1   8  14     9422.72    10822.97    756.06 o 
   4   8  14       47.92      405.66    483.25 o 
   7   8  14      211.13     1326.54    775.43 o 
 -16   9  14       97.54     -347.79    848.14 o 
 -13   9  14      232.78      480.58    674.21 o 
 -10   9  14       24.09     -140.18    447.14 o 
  -7   9  14      236.61      276.75    432.31 o 
  -4   9  14     1822.79     1959.91    391.00 o 
  -1   9  14     2247.25     3521.41    633.34 o 
   2   9  14        6.39      287.30    770.07 o 
   5   9  14      210.11     -476.66    595.38 o 
   8   9  14        5.43     2963.72   1613.72 o 
 -15  10  14      149.70       53.41    796.32 o 
 -12  10  14     1137.01     2133.20    832.27 o 
  -9  10  14     4720.81     3644.01    638.96 o 
  -6  10  14      786.91      373.50    398.12 o 
  -3  10  14        8.01      302.23    393.76 o 
   0  10  14     1563.85      266.50    648.10 o 
   3  10  14       69.26     -300.21    647.69 o 
   6  10  14       26.03     -522.87    700.01 o 
 -14  11  14        7.66     1045.12    826.35 o 
 -11  11  14      703.04       79.34    517.72 o 
  -8  11  14      129.30     -404.29    404.29 o 
  -5  11  14      524.82      366.10    436.09 o 
  -2  11  14       26.88     1191.28    664.67 o 
   1  11  14      952.99     1270.86    752.10 o 
   4  11  14      161.11      250.46    871.00 o 
 -16  12  14       77.19    -1290.36   1468.24 o 
 -13  12  14      345.48      391.40    775.87 o 
 -10  12  14      719.30      115.06    558.91 o 
  -7  12  14     4848.94     5850.73    787.73 o 
  -4  12  14        3.78      110.42    644.35 o 
  -1  12  14       13.47     1015.46    718.75 o 
   2  12  14      932.93      647.34    810.32 o 
   5  12  14      102.80     1198.34   1973.58 o 
 -15  13  14       15.12     -848.83    848.83 o 
 -12  13  14       29.89      489.70    606.57 o 
  -9  13  14       27.57     -470.26    477.16 o 
  -6  13  14      486.66     -429.68    484.57 o 
  -3  13  14        6.94      989.12    753.13 o 
   0  13  14      454.75      933.96    841.64 o 
   3  13  14      125.35      362.43   1853.80 o 
 -14  14  14      124.45      341.73    974.73 o 
 -11  14  14      196.16     -545.75    547.52 o 
  -8  14  14      501.36      613.95    625.71 o 
  -5  14  14      697.57     -511.49    601.92 o 
  -2  14  14      112.55     -355.93   1010.13 o 
   1  14  14      237.74     1310.63   1032.80 o 
 -13  15  14     1180.07     1248.80   1071.02 o 
 -10  15  14      213.60     -300.65    676.99 o 
  -7  15  14      351.74      894.22    827.22 o 
  -4  15  14      131.86     1392.06    923.21 o 
  -1  15  14        3.92      364.37    926.84 o 
 -12  16  14       79.89     1478.54    873.12 o 
  -9  16  14      220.02      201.60    884.13 o 
  -6  16  14      231.26      923.36   1048.41 o 
  -3  16  14        9.20      -51.31   1244.35 o 
  -8  17  14       42.32     1010.18   1852.77 o 
  -5  17  14       83.35      185.07   1627.09 o 
   0   0  15    40638.06    44988.86   1326.91 o 
   1   1  15    34697.46    37231.91    927.86 o 
  -1   2  15    69227.27    78017.77   1721.22 o 
   2   2  15    27350.64    25916.86    855.38 o 
  -3   3  15    52998.64    56182.70   1105.23 o 
   0   3  15    30680.45    33006.41    797.71 o 
   3   3  15    40593.51    38817.86   1123.57 o 
  -5   4  15    52232.71    51870.17   1635.68 o 
  -2   4  15    23889.08    24031.35    552.39 o 
   1   4  15    23415.45    22692.57   1360.91 o 
   4   4  15    27071.15    25359.87    968.38 o 
  -7   5  15    36497.85    35407.33    986.76 o 
  -4   5  15    25742.44    24895.08    726.60 o 
  -1   5  15    24666.75    24936.50    794.50 o 
   2   5  15    11663.30     9991.71    669.50 o 
   5   5  15     4521.03     5151.69    533.11 o 
  -9   6  15    19253.22    20322.62   1213.49 o 
  -6   6  15    16520.72    16396.15   1078.95 o 
  -3   6  15    19262.17    19706.50    825.56 o 
   0   6  15    34197.29    32786.85   1046.47 o 
   3   6  15     5769.04     5184.20    716.14 o 
   6   6  15    13063.90    13012.23   1092.13 o 
 -11   7  15     8669.78     9028.43    783.21 o 
  -8   7  15    29084.13    27404.81   1154.89 o 
  -5   7  15    18406.06    18729.26    856.25 o 
  -2   7  15    18136.11    18733.97    911.94 o 
   1   7  15    24769.99    22182.99    972.06 o 
   4   7  15    10091.79     9692.97    865.78 o 
   7   7  15    10850.58    11839.87   1171.08 o 
 -13   8  15    11792.37    10659.88   1194.36 o 
 -10   8  15     6116.72     5634.22    738.19 o 
  -7   8  15    23554.05    23038.72   1291.79 o 
  -4   8  15    22834.27    25170.00    870.53 o 
  -1   8  15    26388.12    25873.85   1314.65 o 
   2   8  15    13662.58    11725.87    929.32 o 
   5   8  15     6266.92     5639.29    827.82 o 
   8   8  15     4044.60     4373.46   1102.82 o 
 -15   9  15     3510.44     3123.63   1713.98 o 
 -12   9  15     4672.78     4217.93    865.34 o 
  -9   9  15    10497.66    10951.76    918.46 o 
  -6   9  15    19023.89    19294.11    961.42 o 
  -3   9  15     6039.63     6604.83    668.75 o 
   0   9  15    27892.21    27616.58   2047.98 o 
   3   9  15     7291.10     5562.80    758.42 o 
   6   9  15     4056.25     3802.88   1217.29 o 
 -14  10  15     4711.41     6424.40   1077.51 o 
 -11  10  15     8351.11     8671.35    890.27 o 
  -8  10  15     6585.99     7209.15    728.64 o 
  -5  10  15    19002.46    17623.65   1130.02 o 
  -2  10  15    24072.36    27302.18   1353.66 o 
   1  10  15     3011.64     3133.20   1121.65 o 
   4  10  15     3709.35     2606.53   1154.48 o 
   7  10  15     1925.17     4873.04   1616.81 o 
 -16  11  15     1900.09     4817.88   1370.38 o 
 -13  11  15     5537.34     6418.93   1108.31 o 
 -10  11  15    11666.46    11214.99    991.86 o 
  -7  11  15    12217.25    10049.40    850.85 o 
  -4  11  15    11519.07    12159.89    903.90 o 
  -1  11  15    10614.78     9949.69   1127.38 o 
   2  11  15     5761.41     5701.05   1068.54 o 
   5  11  15     3558.00     3380.21   1324.19 o 
 -15  12  15     3140.05     3184.81    969.13 o 
 -12  12  15     9013.41     9888.12   1397.60 o 
  -9  12  15     7991.43     7122.84    934.06 o 
  -6  12  15     8107.99     8474.78    927.42 o 
  -3  12  15     4734.64     4949.22    897.42 o 
   0  12  15     5058.54     3662.81   1059.78 o 
   3  12  15     2290.76     1794.12   1407.57 o 
 -14  13  15     2939.06     2874.75   1028.82 o 
 -11  13  15     3585.32     3454.72    753.89 o 
  -8  13  15     6564.40     5173.94    868.89 o 
  -5  13  15     6370.74     7501.78    970.34 o 
  -2  13  15     2345.45     4013.59   1064.64 o 
   1  13  15     3907.70     4686.05   1308.69 o 
 -13  14  15     2900.23     1982.32   1013.61 o 
 -10  14  15     3928.03     3570.38    793.38 o 
  -7  14  15     3635.66     3994.07    958.95 o 
  -4  14  15     4631.50     5500.98   1074.99 o 
  -1  14  15     2862.79     2272.72    967.18 o 
 -12  15  15     5287.03     3652.99   1282.81 o 
  -9  15  15     6448.39     4211.51    867.97 o 
  -6  15  15     2561.19     2366.96    896.81 o 
  -3  15  15     4533.14     4644.56   1176.86 o 
 -11  16  15     3505.59     5369.02   1064.05 o 
  -8  16  15     4017.58     2720.02   1226.38 o 
  -5  16  15     3437.65     3346.20   2213.66 o 
  -7  17  15     2359.23     2739.58   1969.47 o 
  -1   1  16    71490.69    66694.29   2121.29 o 
  -3   2  16     6079.47     5674.01    391.98 o 
   0   2  16    10124.88     9917.73    439.60 o 
  -5   3  16    10699.14     9998.78    647.58 o 
  -2   3  16    30711.28    28814.19    604.23 o 
   1   3  16    17839.83    17283.74    768.08 o 
  -7   4  16    36337.09    37687.45   1154.77 o 
  -4   4  16    25290.16    27813.69    828.47 o 
  -1   4  16    20177.01    22479.82    668.30 o 
   2   4  16    11263.15    11224.39    707.52 o 
  -9   5  16    19820.91    20707.75   1250.12 o 
  -6   5  16    11184.33    12719.13    943.39 o 
  -3   5  16    16070.98    16943.58    663.73 o 
   0   5  16    12655.60    13522.78    719.69 o 
   3   5  16     5814.55     5544.74    552.73 o 
 -11   6  16     9629.72     9376.52    817.24 o 
  -8   6  16    14376.55    15405.25    868.31 o 
  -5   6  16     9510.11    10457.44    840.79 o 
  -2   6  16    16212.40    17081.83   1037.34 o 
   1   6  16    12640.89    14094.69    789.94 o 
   4   6  16     3689.96     3513.63    549.23 o 
 -13   7  16     7261.30     6734.17   1085.47 o 
 -10   7  16     2303.51     2316.59    526.59 o 
  -7   7  16    15235.17    17399.70   1087.58 o 
  -4   7  16    10509.76    11978.95    721.03 o 
  -1   7  16     5080.35     5011.21    462.44 o 
   2   7  16    13154.60    14573.71    862.12 o 
   5   7  16     5129.96     4365.98    739.08 o 
 -15   8  16     4420.42     4011.16    982.80 o 
 -12   8  16     4443.90     3794.95    699.73 o 
  -9   8  16    13432.80    15348.21   1035.57 o 
  -6   8  16    15822.87    18645.47    940.68 o 
  -3   8  16     9473.23    10259.43    734.67 o 
   0   8  16    55121.08    54058.13   1521.09 o 
   3   8  16     7301.53     6674.62    776.46 o 
   6   8  16     5547.69     4993.98   1174.55 o 
 -14   9  16      924.74      596.48    785.16 o 
 -11   9  16     1442.70     1544.06    638.64 o 
  -8   9  16    13114.18    14491.56   1535.84 o 
  -5   9  16    17153.41    18386.28   1341.73 o 
  -2   9  16     4092.82     4931.99    612.39 o 
   1   9  16     4090.33     3657.33    785.84 o 
   4   9  16     3909.05     3281.50    875.85 o 
   7   9  16     2502.75     1220.20    804.93 o 
 -16  10  16     2114.29     2430.29   1002.08 o 
 -13  10  16     5689.54     4806.31   1991.97 o 
 -10  10  16     2607.06     3422.04    688.55 o 
  -7  10  16    13497.78    13884.27   1151.18 o 
  -4  10  16    13595.78    14597.64   1425.32 o 
  -1  10  16     9630.23    10449.62    967.99 o 
   2  10  16     2061.31     1853.83   1038.31 o 
   5  10  16     1370.30      758.99    940.20 o 
 -15  11  16     2039.83     1464.84    919.80 o 
 -12  11  16     6776.20     6434.03    874.49 o 
  -9  11  16     2882.04     2003.17    817.06 o 
  -6  11  16     6285.47     6161.76    788.52 o 
  -3  11  16     4020.59     3769.67    659.25 o 
   0  11  16     1840.94     1608.03    789.98 o 
   3  11  16     2048.38     2423.84    886.08 o 
 -14  12  16     4434.46     4517.29   1164.90 o 
 -11  12  16     8098.39     7298.76    990.52 o 
  -8  12  16     5250.96     4849.77    772.10 o 
  -5  12  16     5124.85     3754.44    791.31 o 
  -2  12  16     5290.58     3906.82    869.48 o 
   1  12  16     2812.31     3500.07   1044.80 o 
   4  12  16     2311.26     3591.93   2203.90 o 
 -13  13  16     2725.29     1610.64    941.10 o 
 -10  13  16     1685.67      665.14    687.19 o 
  -7  13  16     3124.35     4012.06    767.16 o 
  -4  13  16     3546.05     3487.89   1253.35 o 
  -1  13  16     2492.75     3312.09    946.41 o 
   2  13  16     2688.24     1751.51    988.55 o 
 -15  14  16     1523.70     -862.13   1774.12 o 
 -12  14  16     2260.85     2167.19    728.64 o 
  -9  14  16     2888.12     3117.40    769.80 o 
  -6  14  16     1627.26     2044.54    783.93 o 
  -3  14  16     4956.61     6145.88   1383.93 o 
   0  14  16     2421.45     1470.51   1143.60 o 
 -14  15  16      531.50    -1207.08   1622.46 o 
 -11  15  16     4739.77     5012.20    966.51 o 
  -8  15  16     2439.80     2888.66    833.29 o 
  -5  15  16     2830.92     3226.72   1913.95 o 
  -2  15  16     2538.95     1921.74   1214.52 o 
 -13  16  16      968.44     1912.41   1187.03 o 
 -10  16  16     2613.75     2577.55   1368.86 o 
  -7  16  16     3136.70     1850.98   1458.24 o 
  -4  16  16     2106.71     6949.96   2332.42 o 
   0   1  17     2222.76     1277.73    247.00 o 
  -2   2  17      140.26     -217.74    217.74 o 
   1   2  17     1159.16     1263.95    271.93 o 
  -4   3  17     3680.81     4531.55    467.39 o 
  -1   3  17       69.66      -60.14    248.54 o 
   2   3  17     1780.48     1436.08    389.91 o 
  -6   4  17     9848.69    10029.18    680.96 o 
  -3   4  17     1334.81     1141.64    316.14 o 
   0   4  17      204.12      367.18    346.66 o 
   3   4  17       36.39      109.96    383.36 o 
  -8   5  17      673.31      138.16    367.44 o 
  -5   5  17      239.24      568.57    278.99 o 
  -2   5  17      106.22      689.91    346.04 o 
   1   5  17      835.45      507.21    424.71 o 
   4   5  17     2728.56     2657.88    499.13 o 
 -10   6  17     1254.80      973.60    474.71 o 
  -7   6  17      198.65      393.05    380.91 o 
  -4   6  17     1083.38     1794.05    409.31 o 
  -1   6  17      339.71      555.66    342.65 o 
   2   6  17        4.30      839.94    423.95 o 
   5   6  17       79.05      492.01    462.54 o 
 -12   7  17      102.83      601.57    579.35 o 
  -9   7  17      486.74      384.17    560.68 o 
  -6   7  17        3.41      430.35    385.96 o 
  -3   7  17        3.15      -84.69    361.70 o 
   0   7  17     4469.57     5661.01    611.31 o 
   3   7  17     1534.32      908.96    440.34 o 
   6   7  17      841.67      550.78    601.44 o 
 -14   8  17      669.99      -76.73    706.39 o 
 -11   8  17      107.18      554.14    542.53 o 
  -8   8  17      183.23      313.13    485.61 o 
  -5   8  17        6.75     -133.51    421.69 o 
  -2   8  17      365.15      629.78    536.96 o 
   1   8  17     1189.48      707.51    522.61 o 
   4   8  17        1.92     -135.63    641.93 o 
   7   8  17       22.22     1181.12    750.66 o 
 -16   9  17       15.66      781.88   1021.86 o 
 -13   9  17      577.66     -228.44    739.84 o 
 -10   9  17       12.18      146.03    516.65 o 
  -7   9  17      272.66      600.52    575.79 o 
  -4   9  17      449.05      150.63    481.28 o 
  -1   9  17     3198.40     2795.41    656.70 o 
   2   9  17       43.06     -225.81    503.84 o 
   5   9  17        9.24      473.46    639.73 o 
 -15  10  17       11.83      240.83    931.89 o 
 -12  10  17     1014.28     2202.61    794.00 o 
  -9  10  17      616.34      324.97    510.26 o 
  -6  10  17     1211.70     1095.01    595.32 o 
  -3  10  17      493.73      -55.48    607.12 o 
   0  10  17        1.33     -441.38    576.98 o 
   3  10  17       85.74     -394.19    693.55 o 
   6  10  17       24.86      911.25   1125.50 o 
 -14  11  17        8.75     -367.15   1091.41 o 
 -11  11  17      689.61      886.55    585.94 o 
  -8  11  17       36.31      327.22    509.77 o 
  -5  11  17      706.77      256.85    567.48 o 
  -2  11  17      331.44      561.62    614.24 o 
   1  11  17      178.00      997.63   1230.91 o 
   4  11  17       46.96      130.39    977.03 o 
 -13  12  17       10.58     -787.97    787.97 o 
 -10  12  17      280.32      592.89    572.56 o 
  -7  12  17      100.72      894.31    623.99 o 
  -4  12  17      337.58     -551.51    551.51 o 
  -1  12  17       15.07      146.02    713.42 o 
   2  12  17      247.87      308.32    879.23 o 
 -15  13  17       53.76    -1213.25   1569.51 o 
 -12  13  17       38.60       80.43    644.13 o 
  -9  13  17      235.14      138.75    550.03 o 
  -6  13  17      113.40      137.55    657.81 o 
  -3  13  17      101.08      109.92   1431.74 o 
   0  13  17      264.07     -730.92   1076.64 o 
 -14  14  17       40.08    -1677.47   1677.47 o 
 -11  14  17      150.49      199.39    659.65 o 
  -8  14  17      211.02      600.87    668.51 o 
  -5  14  17        5.87     -307.24    839.16 o 
  -2  14  17      109.56     -298.29   1036.71 o 
 -10  15  17       19.91     -328.49    739.80 o 
  -7  15  17        6.81     -218.90    783.43 o 
  -4  15  17       55.94     -502.65   1107.17 o 
  -1  15  17       22.58    -1509.36   1509.36 o 
  -9  16  17      116.63     -725.38   1249.75 o 
  -6  16  17      590.05     -517.69   1536.61 o 
   0   0  18    20757.82    17738.19    837.86 o 
   1   1  18    42040.40    38148.85   1135.07 o 
  -1   2  18    29396.72    27999.38    782.04 o 
   2   2  18    25476.06    26315.34    854.30 o 
  -3   3  18    15782.40    15801.22    716.99 o 
   0   3  18    20179.18    20362.62    633.16 o 
   3   3  18    68041.18    72965.94   1983.32 o 
  -5   4  18    25383.08    28346.23    837.02 o 
  -2   4  18    11961.45    13832.39    752.34 o 
   1   4  18    14566.41    15361.03    801.15 o 
   4   4  18     7022.81     8310.89    717.14 o 
  -7   5  18    19788.14    19935.45    900.81 o 
  -4   5  18    19662.57    21945.52    753.35 o 
  -1   5  18    13785.83    14480.14    922.45 o 
   2   5  18    11090.15    12441.43    798.49 o 
   5   5  18    13667.89    16037.08    976.94 o 
  -9   6  18     3272.93     5138.68    653.47 o 
  -6   6  18    12178.70    12092.70    818.25 o 
  -3   6  18    17982.94    19910.35   1033.80 o 
   0   6  18     5112.61     6104.00    665.10 o 
   3   6  18    15869.34    17718.93    974.06 o 
   6   6  18     7450.29     8503.75   1301.64 o 
 -11   7  18     7315.41     8849.34    816.37 o 
  -8   7  18    10968.62    13109.64   1207.53 o 
  -5   7  18    17934.41    19568.24   1131.25 o 
  -2   7  18    13573.61    15294.45    881.21 o 
   1   7  18    23410.13    24159.70   1364.51 o 
   4   7  18     5050.91     4873.04    645.58 o 
   7   7  18     6413.54     5387.41    941.67 o 
 -13   8  18     5644.07     5290.32    967.88 o 
 -10   8  18     5162.73     5880.68    896.90 o 
  -7   8  18    13893.00    13602.23    872.91 o 
  -4   8  18    13521.05    13492.18   1135.00 o 
  -1   8  18    16192.10    16890.38   1080.11 o 
   2   8  18     4855.13     5540.46    677.77 o 
   5   8  18     4697.00     4785.96    961.22 o 
   8   8  18     2150.36     -118.75   1256.95 o 
 -15   9  18     2072.73     2486.06   1003.88 o 
 -12   9  18     4860.60     6236.95    874.33 o 
  -9   9  18     8733.53     6817.05    835.86 o 
  -6   9  18    12993.85    13649.80   1076.36 o 
  -3   9  18    11014.65    11984.10   1025.35 o 
   0   9  18    11317.91    13846.06   1056.78 o 
   3   9  18     5578.91     4116.66    737.35 o 
   6   9  18     2202.22     1009.70    792.15 o 
 -14  10  18     5206.15     3190.28   1063.68 o 
 -11  10  18     7286.64     7632.08   1270.84 o 
  -8  10  18     6587.83     6889.99    860.03 o 
  -5  10  18    21246.28    21949.48   1295.58 o 
  -2  10  18     6815.28     5603.88   1110.95 o 
   1  10  18     4995.96     5961.26   1568.54 o 
   4  10  18     2648.05     1874.11   1222.61 o 
 -13  11  18     6983.16     6567.52   1123.24 o 
 -10  11  18     3853.41     4729.15    849.68 o 
  -7  11  18     9704.72     7921.48    926.09 o 
  -4  11  18     8337.56     8823.59    996.54 o 
  -1  11  18     6586.92     5324.00   1030.66 o 
   2  11  18     5088.56     6860.21   1132.90 o 
 -15  12  18     2479.86     2977.60   1882.59 o 
 -12  12  18     3741.22     4258.00   1061.83 o 
  -9  12  18     7854.16     8177.23    994.57 o 
  -6  12  18     5604.13     4593.07    785.72 o 
  -3  12  18     2795.87     3180.51   1073.11 o 
   0  12  18     3051.35     4039.03    995.52 o 
   3  12  18     3175.85     3103.83   1382.10 o 
 -14  13  18     2560.45      829.59   1102.45 o 
 -11  13  18     3040.20     2005.59    711.67 o 
  -8  13  18     2461.96     1871.18    730.83 o 
  -5  13  18     3701.30     2186.33    914.99 o 
  -2  13  18     5603.80     4813.26   1247.49 o 
   1  13  18     1953.07     2725.01   1269.47 o 
 -13  14  18     2005.33     1303.21   1837.87 o 
 -10  14  18     3604.97     3075.24   1598.39 o 
  -7  14  18     2343.35     2702.14    768.54 o 
  -4  14  18     3594.58     1970.79   1666.42 o 
  -1  14  18     2511.14     1903.99   1255.87 o 
 -12  15  18     3319.89     4661.97   2907.17 o 
  -9  15  18     2908.39     2463.57    863.52 o 
  -6  15  18     3086.83     3768.32   1006.26 o 
  -3  15  18     3177.99     4586.18   2163.80 o 
 -11  16  18     2814.91    -1408.09   1735.56 o 
  -1   1  19    52765.62    52218.59   1117.95 o 
  -3   2  19     8184.69     8697.30    579.22 o 
   0   2  19    30674.79    30983.95    835.88 o 
  -5   3  19     6382.10     6531.39    553.27 o 
  -2   3  19    12919.45    15042.48    719.16 o 
   1   3  19    22276.63    23377.20    856.26 o 
  -7   4  19    19207.40    20174.15    972.19 o 
  -4   4  19     8663.43     9001.96    603.92 o 
  -1   4  19    20998.16    23658.53    857.53 o 
   2   4  19    33040.20    33081.90   1130.60 o 
  -9   5  19     6260.69     7035.27    717.00 o 
  -6   5  19    19718.84    20148.35    789.27 o 
  -3   5  19    16038.56    16647.39    898.30 o 
   0   5  19    12963.37    14041.31    812.37 o 
   3   5  19    15990.51    15194.69    902.89 o 
 -11   6  19     4077.57     4602.68    652.33 o 
  -8   6  19    13362.06    14647.09   1073.08 o 
  -5   6  19    13004.34    12982.42    961.40 o 
  -2   6  19    13027.43    14486.53    882.79 o 
   1   6  19    13112.99    13755.54    842.21 o 
   4   6  19     2186.61     2745.26    558.85 o 
 -13   7  19     3896.85     3054.32    808.55 o 
 -10   7  19     6840.16     7031.03    747.74 o 
  -7   7  19    10756.29     9476.85    757.81 o 
  -4   7  19    13497.67    11073.02    947.12 o 
  -1   7  19     4746.78     4691.44    731.04 o 
   2   7  19     7347.73     8669.70    754.67 o 
   5   7  19     5269.82     5586.59    869.72 o 
 -15   8  19     1931.98     1074.98    958.40 o 
 -12   8  19     7827.55     7499.35   1493.84 o 
  -9   8  19     5646.38     5634.60    757.45 o 
  -6   8  19    12272.61    12489.93   1012.25 o 
  -3   8  19     7098.60     7975.20    852.20 o 
   0   8  19    21811.50    20836.82   1026.81 o 
   3   8  19     3955.37     2902.20    673.03 o 
   6   8  19     4664.03     5599.57   1121.86 o 
 -14   9  19     1314.75     1058.12    930.14 o 
 -11   9  19     5007.75     4285.71    809.33 o 
  -8   9  19     6935.07     7988.17    926.59 o 
  -5   9  19    19151.83    16928.90   1552.68 o 
  -2   9  19     4018.53     5378.00    910.48 o 
   1   9  19    10998.31    10145.21    974.79 o 
   4   9  19     4594.66     4438.75    989.40 o 
   7   9  19     2088.41      143.94   1255.92 o 
 -13  10  19     3583.78     3184.25   1728.76 o 
 -10  10  19     4451.16     4476.77    788.72 o 
  -7  10  19    15055.91    14132.03   1563.44 o 
  -4  10  19     8528.75     9427.33    976.81 o 
  -1  10  19     3533.08     2460.35    830.50 o 
   2  10  19     5287.77     5795.47   1011.52 o 
   5  10  19      569.35      458.12    973.68 o 
 -15  11  19     1972.55     2407.99   1833.75 o 
 -12  11  19     4791.13     3841.32    954.17 o 
  -9  11  19     2103.13     1802.13    671.36 o 
  -6  11  19     7899.76     7793.14    902.13 o 
  -3  11  19     6198.32     6536.09   1088.70 o 
   0  11  19     2268.85     3229.60   1295.95 o 
   3  11  19     3094.16     1633.76   1210.19 o 
 -14  12  19     4952.62     4267.78   1107.07 o 
 -11  12  19     3365.88     3091.43    807.89 o 
  -8  12  19     4196.13     3673.90    784.85 o 
  -5  12  19     5111.53     4212.71    822.75 o 
  -2  12  19     2635.21     3236.19   1152.67 o 
   1  12  19     1353.75      514.35    833.40 o 
 -13  13  19     1741.39     1779.36   1226.21 o 
 -10  13  19     1625.04     1815.37    728.84 o 
  -7  13  19     2995.11     2152.43    714.32 o 
  -4  13  19     2599.01     3807.67   1228.78 o 
  -1  13  19     2247.74      525.93   1001.52 o 
 -12  14  19     1621.82     1111.06    663.29 o 
  -9  14  19     2146.23     2137.36    785.12 o 
  -6  14  19     2776.69     1024.39    875.39 o 
  -3  14  19     2825.04     3090.72   1607.30 o 
 -11  15  19     3117.93     4303.03   1233.35 o 
  -8  15  19      897.37     1114.84    737.71 o 
  -5  15  19     2994.89     1698.42   1635.06 o 
 -10  16  19     3292.44     7438.86   2358.64 o 
   0   1  20     1859.13     3071.04    417.06 o 
  -2   2  20     4351.72     4127.17    457.17 o 
   1   2  20      188.84     -126.06    266.12 o 
  -4   3  20      797.61      692.31    340.50 o 
  -1   3  20      643.94      638.31    296.79 o 
   2   3  20      728.84      947.67    336.59 o 
  -6   4  20     1011.73      832.03    411.50 o 
  -3   4  20     1528.08     1623.07    368.14 o 
   0   4  20        2.50      -66.91    351.78 o 
   3   4  20       98.82      425.30    424.57 o 
  -8   5  20       63.71     -204.28    431.20 o 
  -5   5  20      457.24     1011.71    421.21 o 
  -2   5  20      185.15     -371.67    491.88 o 
   1   5  20     1887.60     1576.85    459.90 o 
   4   5  20      774.38     1100.79    564.89 o 
 -10   6  20      630.55     1479.67    536.82 o 
  -7   6  20      944.08      288.72    401.70 o 
  -4   6  20      544.54      329.38    421.43 o 
  -1   6  20      280.17     -270.88    376.20 o 
   2   6  20      278.36     1218.33    685.63 o 
   5   6  20       94.57      193.84    532.44 o 
 -12   7  20        1.43      252.08    615.90 o 
  -9   7  20       21.42      424.19    505.40 o 
  -6   7  20      228.43      258.38    516.96 o 
  -3   7  20       29.18      259.91    673.09 o 
   0   7  20      294.84     -279.20    589.85 o 
   3   7  20     1804.75     1921.98    603.78 o 
   6   7  20       82.81     -602.62    677.71 o 
 -14   8  20       20.30     -705.36    705.36 o 
 -11   8  20      681.26      802.01    841.60 o 
  -8   8  20       72.83     -374.43    526.38 o 
  -5   8  20      245.54       96.27    526.11 o 
  -2   8  20      291.77      811.83    549.26 o 
   1   8  20      565.05      -80.10    528.11 o 
   4   8  20        0.44      224.86    714.65 o 
   7   8  20        9.28     -734.82    734.82 o 
 -13   9  20      225.93      296.55    790.06 o 
 -10   9  20      185.48      818.10    641.35 o 
  -7   9  20      224.92       95.71    555.63 o 
  -4   9  20     1625.45      656.78    783.06 o 
  -1   9  20      125.78     1207.53    645.58 o 
   2   9  20      101.89      257.81    687.32 o 
   5   9  20        0.14     -308.53    758.04 o 
 -15  10  20       38.15      650.00   1084.09 o 
 -12  10  20       93.79      -92.95    669.11 o 
  -9  10  20       37.56       27.13    586.36 o 
  -6  10  20        8.20      120.93    484.61 o 
  -3  10  20        4.67      181.64    554.98 o 
   0  10  20        7.39      851.12    811.42 o 
   3  10  20       43.89     -236.50    990.47 o 
 -14  11  20       95.95      539.29    874.04 o 
 -11  11  20      129.43     -256.22    651.41 o 
  -8  11  20      464.80      133.02    813.29 o 
  -5  11  20       23.00     -417.70    566.19 o 
  -2  11  20     1377.16      992.97    724.28 o 
   1  11  20        1.45     -566.73    929.68 o 
   4  11  20       24.37      514.60   1550.49 o 
 -13  12  20       98.21      492.50   1121.76 o 
 -10  12  20      333.27      395.76    640.09 o 
  -7  12  20      111.54      557.46    604.07 o 
  -4  12  20      129.20     1054.74    730.60 o 
  -1  12  20       13.15      250.49    959.67 o 
   2  12  20       22.69     -377.84    908.18 o 
 -12  13  20      177.99      445.88    737.85 o 
  -9  13  20        7.86     -603.62    603.62 o 
  -6  13  20       24.13      783.82    683.17 o 
  -3  13  20       53.70     -473.17    933.23 o 
   0  13  20       15.41     1161.59   1057.58 o 
 -11  14  20        3.55      326.73    752.40 o 
  -8  14  20       37.08      237.86    794.83 o 
  -5  14  20        7.93      -45.67   1100.96 o 
  -2  14  20      144.09      -20.80   1021.10 o 
 -10  15  20       29.28     1359.15   1053.43 o 
  -7  15  20       51.67      442.29   1110.87 o 
   0   0  21     9619.39    12773.39   1159.54 o 
   1   1  21    12923.04    16075.99    847.50 o 
  -1   2  21    29244.11    34958.05   1026.38 o 
   2   2  21    26007.84    29490.80    997.39 o 
  -3   3  21    11046.76    13707.16    966.49 o 
   0   3  21    18123.38    18949.96    801.48 o 
   3   3  21    29529.69    29785.58   1026.27 o 
  -5   4  21    17002.28    17949.55   1035.52 o 
  -2   4  21    19211.01    19754.95    873.53 o 
   1   4  21    11734.14    11578.09    792.23 o 
   4   4  21    14333.72    14521.47    910.25 o 
  -7   5  21     4283.75     3738.99    525.11 o 
  -4   5  21    11842.26    11384.52    746.85 o 
  -1   5  21     9952.92    11008.44    971.71 o 
   2   5  21      997.60     1418.89    619.37 o 
   5   5  21     9024.29     9136.75    952.33 o 
  -9   6  21     4277.33     6223.73    987.07 o 
  -6   6  21     9392.85    10796.56    856.90 o 
  -3   6  21    13951.96    13770.25   1146.56 o 
   0   6  21     4964.15     4149.32    669.82 o 
   3   6  21    25498.42    24605.80   1333.81 o 
   6   6  21     4719.00     2418.20    759.99 o 
 -11   7  21     4157.63     4622.37    732.70 o 
  -8   7  21     5666.11     5258.74    765.28 o 
  -5   7  21     9066.39     7287.79    840.29 o 
  -2   7  21    13309.83    13493.32   1056.89 o 
   1   7  21    10171.88    11412.27    966.87 o 
   4   7  21     7134.19     7206.05    915.39 o 
   7   7  21     1582.82      803.96    773.59 o 
 -13   8  21     2719.27     2821.10    977.93 o 
 -10   8  21     4810.15     4502.05    761.90 o 
  -7   8  21     9101.09     8633.40    932.78 o 
  -4   8  21    17156.61    16438.55   1166.32 o 
  -1   8  21     9591.08     9474.30    920.06 o 
   2   8  21     4407.96     4850.89    713.59 o 
   5   8  21     4215.44     4808.28    905.49 o 
 -15   9  21     1943.89      868.04   1145.05 o 
 -12   9  21     2650.46     2347.11    791.29 o 
  -9   9  21     7105.50     5978.49    895.03 o 
  -6   9  21     6803.11     5855.16    846.15 o 
  -3   9  21     6425.13     7259.34   1361.58 o 
   0   9  21     4401.29     4315.84   1126.15 o 
   3   9  21     1412.28      454.54    729.53 o 
   6   9  21     1796.91     1567.62   1277.67 o 
 -14  10  21     2808.48     3410.24   1281.57 o 
 -11  10  21     3261.36     3789.61    969.50 o 
  -8  10  21     8429.68     8756.16   1003.49 o 
  -5  10  21    10826.70    11829.63   1121.83 o 
  -2  10  21     2539.66     2674.36    824.01 o 
   1  10  21     3217.35     2725.19   1092.87 o 
   4  10  21     1602.17     2036.92   1303.96 o 
 -13  11  21     8282.85     8592.80   1764.35 o 
 -10  11  21     3258.10     3042.44   1020.43 o 
  -7  11  21     4973.24     6128.33    900.99 o 
  -4  11  21     5831.06     6281.79    947.38 o 
  -1  11  21     6387.53     7959.10   1446.77 o 
   2  11  21     3052.96     3075.51   1210.38 o 
 -12  12  21     2130.71     2188.68    778.46 o 
  -9  12  21     4058.86     2891.53   1025.39 o 
  -6  12  21     4260.05     3558.10    846.31 o 
  -3  12  21     1460.19     2808.97    959.11 o 
   0  12  21     3176.34     2437.58   1314.01 o 
 -11  13  21     1859.19     1456.96    919.17 o 
  -8  13  21     3157.68     4206.62    892.09 o 
  -5  13  21     2589.46     2556.53    840.94 o 
  -2  13  21     4671.18     4871.64   1375.81 o 
   1  13  21      985.46     -610.74   1483.14 o 
 -13  14  21     2188.80     1764.35   1272.88 o 
 -10  14  21     1569.83     1350.32    744.87 o 
  -7  14  21     1047.02     2437.00    847.98 o 
  -4  14  21     3768.94     3684.34   1779.77 o 
  -9  15  21     1712.92     3056.77   1947.37 o 
  -1   1  22    12034.56    13161.95    699.59 o 
  -3   2  22     4025.01     4412.78    625.94 o 
   0   2  22    20385.51    22676.16   1106.77 o 
  -5   3  22    10144.54    10953.96    733.05 o 
  -2   3  22    12558.74    15302.79    785.51 o 
   1   3  22    27194.35    25528.29   1632.41 o 
  -7   4  22     5155.97     4434.44    687.69 o 
  -4   4  22     8679.54     9042.19    907.64 o 
  -1   4  22    12950.42    13301.38    844.35 o 
   2   4  22    12322.15    13226.89    987.35 o 
  -9   5  22     7953.50     6366.18    933.41 o 
  -6   5  22    11205.69    11189.32    773.36 o 
  -3   5  22     7624.96     7249.72   1080.22 o 
   0   5  22     9101.76     7078.99   1077.12 o 
   3   5  22    22277.07    22110.19   1264.01 o 
 -11   6  22     1756.57     2391.58    661.83 o 
  -8   6  22     2616.67     3130.64    649.54 o 
  -5   6  22    10584.79    12318.87    983.41 o 
  -2   6  22    13347.03    13272.33    906.24 o 
   1   6  22     4335.06     3025.22    640.53 o 
   4   6  22     2719.83     3115.13    613.07 o 
 -13   7  22     3063.07     3031.70    842.63 o 
 -10   7  22     8312.91     8635.25   1170.44 o 
  -7   7  22     7708.52     8623.33   1351.30 o 
  -4   7  22    12844.99    14563.46   1317.87 o 
  -1   7  22     6406.65     6374.00    786.98 o 
   2   7  22     5784.27     5110.02   1115.48 o 
   5   7  22     4695.62     5433.02    978.95 o 
 -15   8  22      870.25     1597.31   1579.28 o 
 -12   8  22     4724.56     5123.46    866.30 o 
  -9   8  22     5550.41     5884.67    863.89 o 
  -6   8  22     5285.05     5369.69   1131.73 o 
  -3   8  22     8245.07     7929.83    941.22 o 
   0   8  22     4246.35     4527.42    936.08 o 
   3   8  22     5452.33     4952.69    736.42 o 
   6   8  22     1747.50     1929.26    841.87 o 
 -14   9  22      904.31       20.72    869.34 o 
 -11   9  22     6331.33     7720.99   1191.14 o 
  -8   9  22     5402.53     6194.41   1027.48 o 
  -5   9  22     6851.02     7308.19    927.79 o 
  -2   9  22     4483.61     5039.31   1002.61 o 
   1   9  22     4365.51     4461.01    945.45 o 
   4   9  22     3348.98     2906.65   1401.18 o 
 -13  10  22     3756.80     3069.94   2477.65 o 
 -10  10  22     3080.20     3261.92    844.65 o 
  -7  10  22     6805.45     6928.20    974.57 o 
  -4  10  22     6065.38     5008.69    920.04 o 
  -1  10  22     3050.03     2536.02    967.31 o 
   2  10  22     3454.00     3281.59   1145.80 o 
   5  10  22     1204.55      659.06   1734.02 o 
 -12  11  22     3208.45     3568.44   1412.85 o 
  -9  11  22     4015.55     4704.31    910.34 o 
  -6  11  22     7404.04     5949.67    931.48 o 
  -3  11  22     2188.36     1814.09    877.50 o 
   0  11  22     5925.88     4236.70   1272.75 o 
 -11  12  22     1431.86      573.19    722.61 o 
  -8  12  22     4886.18     5101.92    990.26 o 
  -5  12  22     3730.39     3527.54    931.73 o 
  -2  12  22     1936.53     2071.56   1139.09 o 
   1  12  22     1999.39     1770.96   1170.37 o 
 -10  13  22     1392.35      844.23    821.72 o 
  -7  13  22     1730.39     1691.96    807.58 o 
  -4  13  22     4700.59     3117.40   1354.47 o 
  -1  13  22     2213.91      774.98   1129.39 o 
 -12  14  22     1328.29     1906.75   1423.51 o 
  -9  14  22     1769.85     2705.00    817.38 o 
  -6  14  22     2993.10     2211.06    840.49 o 
  -8  15  22     1477.51     1203.48   2031.68 o 
   0   1  23      120.47      398.84    329.45 o 
  -2   2  23       30.72     -325.91    325.91 o 
   1   2  23      689.81      391.27    385.20 o 
  -4   3  23        4.02     -282.89    393.33 o 
  -1   3  23      342.90      662.98    407.36 o 
   2   3  23      212.68      655.45    418.07 o 
  -6   4  23     1030.66     1212.03    442.57 o 
  -3   4  23       41.80     -236.43    367.04 o 
   0   4  23     3288.99     3298.06    628.83 o 
   3   4  23       57.51      182.14    436.90 o 
  -8   5  23      380.33       22.73    517.71 o 
  -5   5  23        5.04      -33.91    384.54 o 
  -2   5  23      119.19      652.05    449.15 o 
   1   5  23      586.47      569.78    519.38 o 
   4   5  23     1601.83     2075.05    673.23 o 
 -10   6  23      102.87      360.93    539.69 o 
  -7   6  23      229.64     -111.65    472.57 o 
  -4   6  23      224.56       98.05    502.15 o 
  -1   6  23       14.12     1078.94    548.08 o 
   2   6  23      127.11      338.79    543.37 o 
   5   6  23       46.95      -71.54    578.30 o 
 -12   7  23      103.39     1220.92    690.33 o 
  -9   7  23      438.54     -137.88    557.33 o 
  -6   7  23       22.26     -371.65    533.59 o 
  -3   7  23        0.60     -508.11    524.08 o 
   0   7  23      154.48      246.00    515.64 o 
   3   7  23       19.74     -168.27    545.10 o 
   6   7  23        0.52      205.62    761.10 o 
 -14   8  23       76.75     1634.58   1072.06 o 
 -11   8  23       68.89      395.67   1175.29 o 
  -8   8  23       68.30     -404.39    569.30 o 
  -5   8  23      315.66      169.43    578.73 o 
  -2   8  23        2.12     -104.50    647.70 o 
   1   8  23        4.68     -356.88    657.14 o 
   4   8  23      313.55     -788.02    788.02 o 
 -13   9  23      208.21     -129.59   1339.71 o 
 -10   9  23      177.04      356.75    663.54 o 
  -7   9  23       63.16       26.71    681.47 o 
  -4   9  23      162.22     -397.30    566.16 o 
  -1   9  23       76.14     -239.50    771.52 o 
   2   9  23      238.79     -372.54    898.12 o 
   5   9  23       20.66     2029.73   1355.74 o 
 -12  10  23       69.67       13.05    911.48 o 
  -9  10  23        6.81      603.32    732.21 o 
  -6  10  23        2.82      350.32    687.39 o 
  -3  10  23        3.13      -28.15    749.41 o 
   0  10  23      193.10     -632.18    632.18 o 
   3  10  23       29.28      124.92   1531.98 o 
 -11  11  23        1.39     -302.00    664.59 o 
  -8  11  23       24.43      -50.20    695.94 o 
  -5  11  23      366.98      315.94    721.43 o 
  -2  11  23       66.75     -486.23    773.72 o 
   1  11  23       27.15      446.23   1068.00 o 
 -10  12  23        6.60      329.86    696.65 o 
  -7  12  23      139.45      607.47    729.74 o 
  -4  12  23      219.14      -18.23    955.75 o 
  -1  12  23      109.34     -957.99    957.99 o 
 -12  13  23       53.76     -324.39   1158.76 o 
  -9  13  23        0.21     1140.28    856.52 o 
  -6  13  23        8.42      456.18    729.98 o 
  -3  13  23      160.80      405.22   1013.82 o 
  -8  14  23       72.98      217.74   1149.25 o 
   0   0  24     5866.15     5937.68    966.58 o 
   1   1  24     4546.96     4127.05    558.64 o 
  -1   2  24    14364.99    16177.96   1494.00 o 
   2   2  24     7954.36     7157.01    726.26 o 
  -3   3  24     7569.51     7266.05    735.80 o 
   0   3  24    19515.83    20945.86   1211.69 o 
   3   3  24      670.93      753.82    674.83 o 
  -5   4  24     6137.21     7058.25    757.83 o 
  -2   4  24    16720.69    15492.21   1072.66 o 
   1   4  24     6003.12     5031.04    822.61 o 
   4   4  24    14208.93    14818.80   1581.75 o 
  -7   5  24     5930.46     5697.69   1074.24 o 
  -4   5  24     4967.54     5949.92    627.86 o 
  -1   5  24     5954.11     6021.01    746.35 o 
   2   5  24     3489.01     2424.90    637.28 o 
   5   5  24     3721.15     3343.38    744.79 o 
  -9   6  24     6216.86     6883.88    834.77 o 
  -6   6  24     8191.98     9393.59    897.98 o 
  -3   6  24     7179.02     7391.70    747.55 o 
   0   6  24     5835.30     4164.57    732.48 o 
   3   6  24     8552.33     8279.10    835.46 o 
   6   6  24     2579.26     2330.39    717.84 o 
 -11   7  24     1515.17     1400.86    750.51 o 
  -8   7  24     3760.13     4790.16    781.82 o 
  -5   7  24     2765.60     1855.91    685.17 o 
  -2   7  24    10538.54    13492.79   1106.69 o 
   1   7  24     4810.37     3172.45    753.07 o 
   4   7  24     4780.17     5195.88   1055.39 o 
   7   7  24     1662.86     3422.75   1080.07 o 
 -13   8  24     1121.53     2600.60   1024.55 o 
 -10   8  24     5148.69     5769.15    912.06 o 
  -7   8  24     5421.48     5607.67    861.34 o 
  -4   8  24     8391.47     7708.72    924.27 o 
  -1   8  24     3475.38     3048.72    998.78 o 
   2   8  24     5204.35     5139.18   1002.83 o 
   5   8  24     2363.94     2057.91   1026.81 o 
 -12   9  24     1489.90     3160.15   1052.57 o 
  -9   9  24     3168.82     4792.49    866.50 o 
  -6   9  24     6440.37     7665.81    976.92 o 
  -3   9  24     3386.41     3094.04    820.08 o 
   0   9  24     3498.43     2253.93    883.04 o 
   3   9  24      915.97      672.43   2001.86 o 
 -11  10  24     2426.92     3973.41    956.08 o 
  -8  10  24     5212.51     5846.17   1086.02 o 
  -5  10  24     3527.54     4465.41   1145.24 o 
  -2  10  24     2035.94     3041.45    971.37 o 
   1  10  24     1622.85     2378.31   1178.65 o 
 -13  11  24     2509.37     1157.21   1522.22 o 
 -10  11  24     1905.36     1668.76    760.08 o 
  -7  11  24     3430.66     4740.35   1081.18 o 
  -4  11  24     2170.16     2395.30    822.65 o 
  -1  11  24     3534.58     2912.01   3290.68 o 
 -12  12  24     2592.58     3283.15   1138.05 o 
  -9  12  24     1734.81     1457.72    798.64 o 
  -6  12  24     2092.83     2813.22    862.42 o 
  -3  12  24     1791.61     1127.35   1135.37 o 
   0  12  24     2928.43     3449.02   1688.27 o 
 -11  13  24     1431.39      921.76   1231.24 o 
  -8  13  24     2040.39     2463.96    868.24 o 
  -5  13  24     2584.69     1954.29    907.60 o 
  -7  14  24     1644.54     1554.60   2056.87 o 
  -1   1  25     5483.96     6260.56    742.29 o 
  -3   2  25    12208.06    14164.54   1347.59 o 
   0   2  25     7414.19     7184.40    792.55 o 
  -5   3  25     4794.64     6299.82    695.40 o 
  -2   3  25    14170.74    15552.76   1620.10 o 
   1   3  25    16289.98    15505.85   1412.57 o 
  -7   4  25     6475.94     7679.60    969.35 o 
  -4   4  25     9476.90     9364.86   1738.57 o 
  -1   4  25    26454.49    24610.15   1348.23 o 
   2   4  25     2709.67     2829.97    969.53 o 
  -9   5  25     8524.45     7753.99   1017.86 o 
  -6   5  25     8085.71     8411.53    982.14 o 
  -3   5  25     6509.19     6081.70    783.71 o 
   0   5  25     7622.63     8403.28    899.13 o 
   3   5  25     7935.46    10374.70   1027.46 o 
 -11   6  25     3175.14     2816.24   1261.66 o 
  -8   6  25     6103.61     5059.50    732.74 o 
  -5   6  25     6399.63     6981.81    881.77 o 
  -2   6  25    12723.80    12365.24   1225.27 o 
   1   6  25     4599.42     4760.92   1156.00 o 
   4   6  25     4431.54     3602.92   1172.41 o 
 -13   7  25     2638.03     1653.81   1339.67 o 
 -10   7  25     2310.35     2471.72    741.36 o 
  -7   7  25     5183.93     3855.01    758.60 o 
  -4   7  25     7423.14     8331.83    976.12 o 
  -1   7  25     3976.14     1853.69    778.59 o 
   2   7  25     4346.90     5406.52    861.44 o 
   5   7  25     2111.22     2936.73   1078.29 o 
 -12   8  25     2742.00     3337.64   1097.28 o 
  -9   8  25     5728.08     6711.30   1437.85 o 
  -6   8  25     3858.42     2964.81    800.34 o 
  -3   8  25     8483.47     8262.95   1741.16 o 
   0   8  25     4871.21     5030.00    848.43 o 
   3   8  25     5133.16     6052.65   1150.00 o 
   6   8  25     1335.15      498.86   1086.49 o 
 -11   9  25     4151.65     4529.28   1272.82 o 
  -8   9  25     4186.62     3744.61    871.43 o 
  -5   9  25     2836.59     1476.28   1058.20 o 
  -2   9  25     4236.00     5137.31    898.00 o 
   1   9  25     2642.85     3109.33   1006.16 o 
 -13  10  25     2081.67     -123.18   1107.44 o 
 -10  10  25     2775.12     2408.65    878.44 o 
  -7  10  25     4972.42     3493.92    871.93 o 
  -4  10  25     2983.67     2628.02    884.48 o 
  -1  10  25     3076.59     4147.77   1274.58 o 
   2  10  25     1367.28     1667.39   1129.11 o 
 -12  11  25     2616.64     3599.91    949.73 o 
  -9  11  25     2296.86     2268.96    762.80 o 
  -6  11  25     4540.02     3151.68    913.28 o 
  -3  11  25     2216.45     2106.17   1016.13 o 
   0  11  25     4199.38     4394.20   1286.30 o 
 -11  12  25     2647.18      502.66   1028.43 o 
  -8  12  25     3096.73     3818.46   1380.46 o 
  -5  12  25     1839.29     1334.13   1353.08 o 
  -2  12  25     1699.54     3303.17   1242.09 o 
 -10  13  25     1242.30    -1154.13   1632.23 o 
  -7  13  25     2376.01     1167.59    876.00 o 
  -6  14  25     2533.32     7625.47   2698.96 o 
   0   1  26      339.78     -225.04    445.77 o 
  -2   2  26      112.25      868.97    629.64 o 
   1   2  26       85.08      406.81    491.94 o 
  -4   3  26      794.05      127.80    478.40 o 
  -1   3  26      228.80     1015.48    534.93 o 
   2   3  26        1.13      250.43    512.95 o 
  -6   4  26      237.14      643.54    529.79 o 
  -3   4  26      446.32      612.60    480.86 o 
   0   4  26     5641.94     5272.08    761.56 o 
   3   4  26       65.06     -442.83    570.34 o 
  -8   5  26     1393.64      858.78    684.72 o 
  -5   5  26      312.79      429.25    595.40 o 
  -2   5  26      867.46      663.26    783.48 o 
   1   5  26       44.80      424.58    577.81 o 
   4   5  26       10.12      652.29    846.12 o 
 -10   6  26       75.31      672.31    712.55 o 
  -7   6  26       18.36      246.16    600.11 o 
  -4   6  26      436.97      407.42    731.74 o 
  -1   6  26      468.72      545.26    598.14 o 
   2   6  26      152.53      532.31    612.44 o 
   5   6  26      233.71     -207.70    776.00 o 
 -12   7  26       88.75     1062.41   1272.50 o 
  -9   7  26       14.78     -573.04    573.04 o 
  -6   7  26       47.81      325.59    601.70 o 
  -3   7  26        8.11       83.82    692.04 o 
   0   7  26       63.83     -112.09    719.23 o 
   3   7  26       17.03      386.08    651.60 o 
   6   7  26       47.79     3034.15   1706.77 o 
 -11   8  26      144.59      706.63    794.18 o 
  -8   8  26        1.42     -601.14    641.84 o 
  -5   8  26        4.10     -465.49    609.99 o 
  -2   8  26      337.27     -401.57    714.20 o 
   1   8  26      151.60      362.89    848.07 o 
   4   8  26      158.94    -1452.30   1452.30 o 
 -13   9  26      162.96     2256.30   1362.00 o 
 -10   9  26        2.66      153.41    780.51 o 
  -7   9  26       31.26     -530.66    823.38 o 
  -4   9  26      303.72     -182.66    659.90 o 
  -1   9  26        7.62      -13.17    815.31 o 
   2   9  26      146.91     -958.60    958.60 o 
 -12  10  26      192.49     1611.11   1296.16 o 
  -9  10  26        2.16     -111.14    725.67 o 
  -6  10  26       65.00     -282.12    693.45 o 
  -3  10  26        6.82     -654.82    819.93 o 
   0  10  26      375.67     -135.76    908.79 o 
 -11  11  26      168.87     1049.66   1088.63 o 
  -8  11  26      184.82     1013.92    709.36 o 
  -5  11  26       38.18      665.03    777.86 o 
  -2  11  26      190.23     -831.27    831.27 o 
   1  11  26       74.39     -847.22   1451.79 o 
 -10  12  26      116.69      122.17    969.09 o 
  -7  12  26      321.83     -318.59    764.86 o 
  -4  12  26      447.17     1069.18   1012.14 o 
  -6  13  26        6.85      523.12   1273.85 o 
   0   0  27     2672.82     4661.75   1448.70 o 
   1   1  27     7120.10     7151.34   1348.21 o 
  -1   2  27    11955.08    11575.57    989.71 o 
   2   2  27     2475.57     2796.09    856.89 o 
  -3   3  27     5472.18     3910.69    628.83 o 
   0   3  27     8522.13     9801.51   1462.01 o 
   3   3  27     2529.15     2087.79    650.31 o 
  -5   4  27     2587.38     2759.24    620.46 o 
  -2   4  27     5557.52     5571.41    864.53 o 
   1   4  27     5170.04     5763.98   1389.14 o 
   4   4  27     2899.13     2014.94    854.07 o 
  -7   5  27     2734.22     1761.26    775.19 o 
  -4   5  27     4328.44     3311.07    681.80 o 
  -1   5  27     5915.44     5289.47    800.93 o 
   2   5  27     4136.50     4463.13   1001.58 o 
   5   5  27     1844.97     2580.77    987.75 o 
  -9   6  27     6555.49     7730.39   1097.09 o 
  -6   6  27     6428.01     4456.68    837.22 o 
  -3   6  27     2375.78     2467.75   1174.13 o 
   0   6  27     5951.83     5475.59    852.27 o 
   3   6  27     3654.75     4066.29   1036.49 o 
   6   6  27     1104.52      416.94   1098.30 o 
 -11   7  27      592.98       81.60    902.08 o 
  -8   7  27     3676.79     3489.90    873.99 o 
  -5   7  27     5000.19     3786.02    972.99 o 
  -2   7  27     7076.21     8798.29   1709.17 o 
   1   7  27     4306.34     3929.94    998.54 o 
   4   7  27     1333.32      474.11    843.48 o 
 -13   8  27     1197.37     2356.58   2360.18 o 
 -10   8  27     5408.94     6153.20   1443.78 o 
  -7   8  27     2757.08     2032.92   1033.54 o 
  -4   8  27     2379.44     1950.23    890.83 o 
  -1   8  27     2671.37     2274.01    897.20 o 
   2   8  27     2399.69     2359.58    977.16 o 
 -12   9  27     1029.87      296.98   1194.91 o 
  -9   9  27     1990.71     2042.60    809.93 o 
  -6   9  27     3015.82     2791.61    979.10 o 
  -3   9  27     2514.11     1292.56   1669.42 o 
   0   9  27     1095.48     1160.46    925.71 o 
 -11  10  27     1497.05     1408.82   1112.62 o 
  -8  10  27     2730.23     1884.66   1284.66 o 
  -5  10  27     2023.45     1213.34    771.86 o 
  -2  10  27     1524.21      927.60    985.18 o 
   1  10  27     1341.95     1311.44   1759.21 o 
 -10  11  27     1394.24     1376.50   1108.77 o 
  -7  11  27     1577.21     1664.63    925.89 o 
  -4  11  27     1411.49     2532.57   1061.61 o 
  -1  11  27     2776.56      286.83   1249.00 o 
  -9  12  27     1086.60     2039.90   1885.16 o 
  -6  12  27     1196.90     1114.79    837.67 o 
  -3  12  27     1604.62    -1390.09   1800.34 o 
  -5  13  27     1702.43     1286.25   2261.47 o 
  -1   1  28     3653.45     3355.84    790.05 o 
  -3   2  28     9068.89     9927.86    967.75 o 
   0   2  28     5120.91     6104.37   1095.50 o 
  -5   3  28     4362.55     3879.53    741.79 o 
  -2   3  28    12358.90    11210.17    990.31 o 
   1   3  28     2949.97     3137.73    696.36 o 
  -7   4  28     3937.29     3577.26    932.32 o 
  -4   4  28     4693.54     5773.86    991.33 o 
  -1   4  28    13293.34    12027.04   1058.62 o 
   2   4  28     3010.13     2652.68    698.69 o 
  -9   5  28     3391.82     2428.69    988.73 o 
  -6   5  28     4383.87     3516.58    808.12 o 
  -3   5  28     3732.88     3504.26    715.08 o 
   0   5  28     6294.27     7711.60   1243.41 o 
   3   5  28     1891.11     1257.67   1110.47 o 
 -11   6  28     1588.33     3033.22   1077.73 o 
  -8   6  28     9855.93     9674.55   1156.07 o 
  -5   6  28     5398.02     6466.99   1283.52 o 
  -2   6  28     5628.17     4063.46    943.40 o 
   1   6  28     4033.57     4750.56    824.64 o 
   4   6  28     3275.58     4583.10   1044.89 o 
 -10   7  28     2252.77     2203.77    894.59 o 
  -7   7  28     3581.24     2417.61   1523.04 o 
  -4   7  28     3368.20     2857.75    967.91 o 
  -1   7  28     5619.13     5113.08   1013.51 o 
   2   7  28     3261.72     3669.52    993.42 o 
   5   7  28     1510.96      972.14   1506.79 o 
 -12   8  28     1885.88     3572.23   1547.82 o 
  -9   8  28     3647.60     4475.91   1123.20 o 
  -6   8  28     3687.09     3991.97   2493.61 o 
  -3   8  28     3107.62     3155.17    961.29 o 
   0   8  28     3744.89     1886.40    920.35 o 
   3   8  28     2606.81     3133.97   1442.75 o 
 -11   9  28     1336.83     2782.39   1522.00 o 
  -8   9  28     1117.22      977.31    947.44 o 
  -5   9  28     3216.75     2385.29    896.13 o 
  -2   9  28     3200.54     1676.91   1418.57 o 
   1   9  28     2241.64     3164.34   1106.85 o 
 -10  10  28     3736.24     2522.05   1142.68 o 
  -7  10  28     2820.66     3448.06   1048.38 o 
  -4  10  28     1513.89     2048.48    762.10 o 
  -1  10  28     3208.33     2210.91   1026.19 o 
  -9  11  28     2208.46     1639.86   1507.61 o 
  -6  11  28     1824.25     2018.17    893.17 o 
  -3  11  28     3173.49     2620.76   1179.18 o 
  -8  12  28     1312.25     4425.27   2056.87 o 
  -5  12  28     1445.45     1996.72   2173.05 o 
   0   1  29      351.05     1250.55    644.22 o 
  -2   2  29      246.13      -53.66   1101.89 o 
   1   2  29       48.92     1120.41    568.17 o 
  -4   3  29      362.51      155.31    527.08 o 
  -1   3  29      826.59     1046.96    580.32 o 
   2   3  29       15.25     -175.66    562.56 o 
  -6   4  29       60.63     -357.19    661.90 o 
  -3   4  29     1036.48      507.02    770.52 o 
   0   4  29       63.04     -487.67    530.57 o 
   3   4  29       46.28     -585.52    585.52 o 
  -8   5  29      508.97       51.99   1080.11 o 
  -5   5  29       65.13      140.96    646.18 o 
  -2   5  29     1187.47      163.17    597.26 o 
   1   5  29       12.54     1012.23    673.45 o 
   4   5  29      109.83     -114.67    807.01 o 
 -10   6  29      164.01     -307.56    858.08 o 
  -7   6  29      896.64      875.68    718.91 o 
  -4   6  29      157.18       57.34    725.39 o 
  -1   6  29        2.30      182.27    757.56 o 
   2   6  29       31.36      387.42    655.98 o 
   5   6  29      201.65     1162.58   1025.23 o 
 -12   7  29       27.98     -622.05   1630.17 o 
  -9   7  29        2.28      894.16   1100.64 o 
  -6   7  29      265.75      611.14    804.16 o 
  -3   7  29       91.48     1111.30    790.16 o 
   0   7  29      107.60      832.47    828.52 o 
   3   7  29       18.86     -858.44    858.44 o 
 -11   8  29      111.10      271.20   1273.04 o 
  -8   8  29        1.95     -450.23    851.34 o 
  -5   8  29      239.06     -271.14    796.39 o 
  -2   8  29      137.66     -735.62    735.62 o 
   1   8  29      553.03     2267.54   1066.66 o 
 -10   9  29       19.71     1590.62   1358.60 o 
  -7   9  29       33.48      312.99    937.32 o 
  -4   9  29       93.88      166.13    824.36 o 
  -1   9  29      485.63      888.89    917.13 o 
   2   9  29        6.85    -1064.92   1064.92 o 
  -9  10  29      164.28      353.24   1283.23 o 
  -6  10  29       90.85     -792.34    792.34 o 
  -3  10  29      130.50      706.28   1029.40 o 
   0  10  29        8.56      510.13   1221.42 o 
  -5  11  29       49.51     -100.76   1910.87 o 
  -2  11  29      263.55     -919.70   1757.15 o 
  -7  12  29       40.21     -159.88   1803.42 o 
   0   0  30     2341.05     2657.32   1362.85 o 
   1   1  30     2581.19     1963.71    723.88 o 
  -1   2  30     3771.74     4645.59    925.08 o 
   2   2  30     3145.45     2315.52    741.80 o 
  -3   3  30     5653.32     4364.42   1230.67 o 
   0   3  30     1238.87     1218.12    587.64 o 
   3   3  30     2647.22     1484.84    837.67 o 
  -5   4  30     2664.03     3230.39    774.11 o 
  -2   4  30      466.78     -517.19    517.19 o 
   1   4  30     5509.92     5074.62   1444.57 o 
   4   4  30     1497.84      951.02    831.57 o 
  -7   5  30     1072.16      254.88    835.27 o 
  -4   5  30     2081.94     3042.77    890.24 o 
  -1   5  30     3546.13     2100.08    956.09 o 
   2   5  30      737.99       48.10    830.47 o 
   5   5  30      869.36     -946.26    946.26 o 
  -9   6  30     1966.66     2160.64    998.32 o 
  -6   6  30     1223.78     1609.49    789.49 o 
  -3   6  30     1986.35     2933.73    959.91 o 
   0   6  30     2560.77     3026.45    967.12 o 
   3   6  30     1048.42      659.60   1132.71 o 
 -11   7  30      647.29    -1368.50   1368.50 o 
  -8   7  30     2998.60     3749.13   1263.97 o 
  -5   7  30     2035.63     1640.90    951.49 o 
  -2   7  30     3150.00     3247.58   1416.24 o 
   1   7  30     2340.13     1910.48   1413.62 o 
   4   7  30     1035.60     -571.11   1031.11 o 
 -10   8  30     1681.11     3079.15   1458.09 o 
  -7   8  30     1713.62     2261.38   1047.03 o 
  -4   8  30     1314.52      906.70    879.87 o 
  -1   8  30     1952.47      145.86    902.42 o 
   2   8  30      870.43     -393.05   1043.24 o 
  -9   9  30     2487.80     3475.75   2369.43 o 
  -6   9  30     1209.92     2278.04   1000.88 o 
  -3   9  30     1875.78      401.37    890.80 o 
   0   9  30      655.66     1149.70   1279.24 o 
  -8  10  30     1256.26    -1297.56   2046.07 o 
  -5  10  30      712.20     -364.91    872.32 o 
  -2  10  30      518.00     1766.24   1354.19 o 
  -1   1  31     4729.89     6084.55   1185.50 o 
  -3   2  31     4047.04     3519.73    800.21 o 
   0   2  31     3204.48     2275.35    744.22 o 
  -5   3  31     5932.63     5434.88    891.32 o 
  -2   3  31     6259.50     6303.16    995.14 o 
   1   3  31     4115.72     4430.03    835.76 o 
  -7   4  31     2154.16     2046.37    934.47 o 
  -4   4  31     6938.70     6345.14   1022.96 o 
  -1   4  31     2904.67     2573.91    695.90 o 
   2   4  31     2594.62     2606.81    782.92 o 
  -9   5  31     1777.47     2955.11   1088.72 o 
  -6   5  31     2622.09     1680.53    969.45 o 
  -3   5  31     2115.72     1597.19    767.99 o 
   0   5  31     3248.84     3237.15    795.29 o 
   3   5  31     2115.12     1826.16    933.96 o 
  -8   6  31     5108.13     4434.98   1131.49 o 
  -5   6  31     1804.11     1739.68   1141.68 o 
  -2   6  31     2972.14     1578.92    893.30 o 
   1   6  31     2355.31     2802.00    857.70 o 
   4   6  31     1568.20     1795.47   1124.95 o 
  -7   7  31     2638.26     2624.86   1071.85 o 
  -4   7  31     2798.72     1708.16    968.70 o 
  -1   7  31     5426.02     3369.05   1279.51 o 
   2   7  31     1215.25     1083.63   1230.64 o 
  -9   8  31     2635.89     3920.95   2347.84 o 
  -6   8  31     2822.97     2972.32   1089.81 o 
  -3   8  31     2061.13     1214.10    967.63 o 
   0   8  31     3475.44     3615.36   1729.07 o 
  -8   9  31     1915.84     2935.96   2407.99 o 
  -5   9  31     2187.42      421.99    893.01 o 
  -2   9  31     1866.19     2365.82    977.85 o 
   0   1  32     1452.92      876.49    706.97 o 
  -2   2  32       13.80      941.61    683.74 o 
   1   2  32      134.21      254.90    670.43 o 
  -4   3  32      693.54     1014.32    712.24 o 
  -1   3  32      219.76     -374.99    597.65 o 
   2   3  32       88.82     -626.14    626.14 o 
  -6   4  32      125.36     1039.67   1013.07 o 
  -3   4  32      863.91      689.23    722.93 o 
   0   4  32       53.77      709.12    858.22 o 
   3   4  32      283.36     -807.11    807.11 o 
  -8   5  32      407.13      271.39   1720.14 o 
  -5   5  32      299.41     -352.10   1045.66 o 
  -2   5  32        7.68     -229.27    724.50 o 
   1   5  32       80.87     -654.17    654.17 o 
   4   5  32       47.20      946.88    951.71 o 
  -7   6  32       93.09      805.49   1446.41 o 
  -4   6  32       15.76     -743.81    743.81 o 
  -1   6  32      220.57      -78.07    793.52 o 
   2   6  32      169.74     -681.30    879.36 o 
  -6   7  32      195.74     -734.44    734.44 o 
  -3   7  32      185.71     -872.82    872.82 o 
   0   7  32      331.21      695.51    956.17 o 
  -8   8  32      574.98     2956.01   2446.55 o 
  -5   8  32      414.81      302.50    952.36 o 
  -2   8  32       63.26     1285.58    913.83 o 
   1   8  32      422.71      226.20   1677.47 o 
  -7   9  32       91.84     -338.78   1922.18 o 
  -4   9  32      268.74     -106.93   1710.89 o 
   0   0  33     1486.00      436.46   1317.09 o 
   1   1  33     1127.64     1620.30    749.69 o 
  -1   2  33     1000.65     2151.11    775.88 o 
   2   2  33     4350.62     3842.52    895.94 o 
  -3   3  33     3318.75     2933.28    875.59 o 
   0   3  33      607.58      725.21    761.12 o 
   3   3  33     1172.55     1288.03    961.20 o 
  -5   4  33     2061.89      933.02    906.54 o 
  -2   4  33     1730.87     2000.46   1141.28 o 
   1   4  33     2232.81     1631.63    760.78 o 
   4   4  33      501.74     1093.85   1368.25 o 
  -7   5  33     1904.41     1451.24    994.67 o 
  -4   5  33      557.80     1376.24   1137.54 o 
  -1   5  33     1278.87     1140.92    717.05 o 
   2   5  33     1090.88      913.32    769.57 o 
  -6   6  33      822.26     3047.61   1131.66 o 
  -3   6  33     2190.43     2875.10   1061.83 o 
   0   6  33     1024.53     2328.28   1057.87 o 
   3   6  33      362.31     1297.56   1607.04 o 
  -5   7  33      847.64     1619.31   1490.15 o 
  -2   7  33     2029.04     1607.95    943.15 o 
   1   7  33      345.49      120.81   1492.91 o 
  -7   8  33      617.97      785.01   2022.94 o 
  -4   8  33      551.54     -634.90   1573.62 o 
  -1   1  34     2915.50     2907.63    880.83 o 
  -3   2  34     3799.22     3531.76    931.40 o 
   0   2  34     1778.00     1961.16   1090.16 o 
  -5   3  34     5075.97     5147.84   1060.71 o 
  -2   3  34     2062.73     3460.14    951.92 o 
   1   3  34     2422.79     2679.39    853.66 o 
  -7   4  34     1980.52     3645.59   1371.26 o 
  -4   4  34     2872.74     1945.74   1164.65 o 
  -1   4  34     2159.42     1345.22    825.25 o 
   2   4  34     2394.08      948.04    850.99 o 
  -6   5  34     2086.20     3894.73   1801.88 o 
  -3   5  34     1840.25     1482.78    999.92 o 
   0   5  34      903.32     1397.79    824.01 o 
   3   5  34     1109.37     4687.46   1926.80 o 
  -8   6  34     1657.74     5114.66   2553.99 o 
  -2   6  34     2329.86      814.07   1363.85 o 
   1   6  34     1466.90     1030.54   1147.60 o 
  -4   7  34     1826.17     3027.98   1971.01 o 
  -1   7  34     2060.32      227.95   1137.89 o 
  -6   8  34     1593.98    -1626.06   1626.06 o 
   0   1  35      228.16     1558.00    930.16 o 
  -2   2  35      434.40      123.30    817.79 o 
   1   2  35      478.39     1064.39    753.23 o 
  -4   3  35      519.17     1766.08    791.33 o 
  -1   3  35       39.26     -146.21    743.76 o 
   2   3  35       10.33     -702.63    903.19 o 
  -3   4  35       43.80      -95.63    852.98 o 
   0   4  35      215.98      935.47    792.11 o 
   3   4  35      395.64    -1268.26   1623.49 o 
  -2   5  35       74.51     -492.50   1215.30 o 
   1   5  35       85.77     -177.32    899.38 o 
  -1   6  35       42.23     -925.87   1587.50 o 
  -3   7  35      166.31    -1500.62   1500.62 o 
   0   0  36     1004.60     1999.80   1272.37 o 
   1   1  36      320.04      927.48    856.28 o 
  -1   2  36      725.43      573.11    792.44 o 
   2   2  36     1361.03     2640.83   1156.92 o 
  -3   3  36      607.50     2263.65   1105.17 o 
   0   3  36      469.08     1301.35   1690.84 o 
   1   4  36      479.99     1424.89   1024.77 o 
  -1   1  37     1670.95     2478.42   1438.93 o 
  -3   2  37     1394.73     1238.95   1469.78 o 
   0   2  37     1530.50     -221.57   1164.41 o 
  -2   3  37     1183.89     1028.69   1449.21 o 
                                                 
